# Supplementary material for: ﻿Morphological and molecular revision of the subfamily Heterolepismatinae (Zygentoma, Lepismatidae), with descriptions of two new genera from the Atacama Desert, Chile
Source: Zookeys. 2025 Nov 20;1260:233–78. doi: 10.3897/zookeys.1260.151902 (PMC12661332; doi:10.3897/zookeys.1260.151902)
Supplement: XML Treatment for Lapidisma [file zookeys.1260.151902-treatment1.xml]

<!DOCTYPE tp:taxon-treatment
  PUBLIC "-//TaxonX//DTD Taxonomic Treatment Publishing DTD v0 20100105//EN" "tax-treatment-NSO.dtd">
<tp:taxon-treatment xmlns:tp="http://www.plazi.org/taxpub"><tp:treatment-meta><kwd-group><label>Taxon classification</label><kwd>
                <named-content content-type="kingdom">Animalia</named-content>
              </kwd><kwd>
                <named-content content-type="order">Zygentoma</named-content>
              </kwd><kwd>
                <named-content content-type="family">Lepismatidae</named-content>
              </kwd></kwd-group><mixed-citation publication-type="journal"><person-group><name><surname>Molero-Baltanás</surname><given-names>Rafael</given-names></name><name><surname>Zúñiga-Reinoso</surname><given-names>Álvaro</given-names></name><name><surname>Gaju-Ricart</surname><given-names>Miquel</given-names></name><name><surname>Predel</surname><given-names>Reinhard</given-names></name></person-group><article-title>﻿Morphological and molecular revision of the subfamily <tp:taxon-name><tp:taxon-name-part taxon-name-part-type="subfamily">Heterolepismatinae</tp:taxon-name-part></tp:taxon-name> (<tp:taxon-name><tp:taxon-name-part taxon-name-part-type="order">Zygentoma</tp:taxon-name-part></tp:taxon-name>, <tp:taxon-name><tp:taxon-name-part taxon-name-part-type="family">Lepismatidae</tp:taxon-name-part></tp:taxon-name>), with descriptions of two new genera from the Atacama Desert, Chile</article-title><source>Zookeys</source><day>20</day><month>11</month><year>2025</year><volume>1260</volume><fpage>233</fpage><lpage>278</lpage><pub-id pub-id-type="doi">10.3897/zookeys.1260.151902</pub-id></mixed-citation></tp:treatment-meta><tp:nomenclature><label>﻿</label><tp:taxon-name><object-id xmlns:xlink="http://www.w3.org/1999/xlink" content-type="arpha" xlink:type="simple">9D4D17FF-CCA5-596A-9726-21BD9E914EFE</object-id>
              <tp:taxon-name-part taxon-name-part-type="genus" reg="Lapidisma">Lapidisma</tp:taxon-name-part>
              <object-id xmlns:xlink="http://www.w3.org/1999/xlink" content-type="zoobank" xlink:type="simple">https://zoobank.org/E9D457F2-A04C-4FA5-A107-855277955B0C</object-id>
            </tp:taxon-name><tp:taxon-status xmlns:xlink="http://www.w3.org/1999/xlink" xlink:type="simple">gen. nov.</tp:taxon-status></tp:nomenclature><tp:treatment-sec sec-type="type species" id="SECID0E4HAG"><title>Type species.</title><p><italic><tp:taxon-name><tp:taxon-name-part taxon-name-part-type="genus" reg="Lapidisma">Lapidisma</tp:taxon-name-part> <tp:taxon-name-part taxon-name-part-type="species" reg="paposanum">paposanum</tp:taxon-name-part></tp:taxon-name></italic> sp. nov.</p></tp:treatment-sec><tp:treatment-sec sec-type="diagnosis" id="SECID0EOIAG"><title>Diagnosis.</title><p>Medium-sized silverfish (adults reaching 7.0–8.5 mm). Body shape fusiform, with thorax slightly wider than the abdomen base. Antennae as long as body or a little longer; caudal filaments slightly shorter than body. Epidermal pigment present, dorsal scales pigmented. Multi-radiate orbicular scales, rounded to subquadrangular, covering the body dorsally and ventrally, also present on coxae and clypeus. Scales of femora and tibiae ovoid, wide, smaller than those of coxae and body, with their base not orbicular (not surrounding the socket). Subtriangular apically truncate scales present on scape and pedicel of antennae and basal articles of maxillary palps; some scales showing this shape are also present on femora. Scales absent from labrum, apical articles of maxillary palps, labial palps, tarsi, and abdominal styli; caudal filaments with some narrow lanceolate scales. Macrochaetae smooth, apically bifurcate. Compound eyes with 12 ommatidia. Frontal chaetotaxy concentrated on lateral parts, with a wide gap in the middle. Clypeus almost vertical, with 1+1 lateral tufts of macrochaetae and rounded scales. Labrum folded backwards, with a transverse group of macrochaetae not forming clear lateral tufts. Antennae with trichobothria and also with chaetic, trichoid, coeloconic and several types of basiconic sensilla. Galea with a small apical peg. Maxillary palp with the apical article bearing basiconic sensilla types B and C, and a longitudinal row of three styloconic sensilla. Apical article of the labial palp with five typical papillae arranged in a jagged line, not clearly forming two lines, nor a straight one; the outer lateral area with basiconic sensilla types B and C. Anterior margin of pronotum with setal collar. Lateral margins of thoracic nota with several macrochaetae, most of them isolated, in some places forming implied combs of two macrochaetae; posterior margin devoid of setae. Trichobothrial areas open, Type 1 according to classification of <xref ref-type="bibr" rid="B8">Mendes (1986)</xref>. Thoracic sternites parabolic, with convex or slightly truncated hind margin. Coxae with a row of macrochaetae on their anterior margin and on the posterior margin. Metatibiae bearing a long anterior trichobothrium. Tarsi with four articles; pretarsal claws typical, with a short striated medial empodial claw. Urotergites I−VIII with 3+3 combs of macrochaetae; those at submedian position can consist of 1–2+1–2 macrochaetae (when two are present, they are inserted very close together and arranged obliquely to the posterior margin of the tergite). Urotergite IX devoid of setae. Urotergite X short trapezoidal, with hind margin almost straight or with its median part slightly convex, with several setae on their lateral margins, lacking combs. Urosternite I without setae. Urosternites II−VIII in male and II−VII in female with 1+1 single macrochaetae; each coxite VIII of females also with only one isolated macrochaeta. Four pairs of abdominal styli in both sexes. Parameres ovoid or short subcylindrical, with a division delimiting an apical part with some glandular setae. Females with a thin ovipositor of the primary type.</p></tp:treatment-sec><tp:treatment-sec sec-type="remarks" id="SECID0EYIAG"><title>Remarks.</title><p>The combination of characters indicated in the diagnosis of this genus is more similar to those shared by the Australian species included in the genus <italic><tp:taxon-name><tp:taxon-name-part taxon-name-part-type="genus" reg="Visma">Visma</tp:taxon-name-part></tp:taxon-name></italic> than to those shared by Australian taxa included in <italic><tp:taxon-name><tp:taxon-name-part taxon-name-part-type="genus" reg="Heterolepisma">Heterolepisma</tp:taxon-name-part></tp:taxon-name></italic>. As the name <italic><tp:taxon-name><tp:taxon-name-part taxon-name-part-type="genus" reg="Visma">Visma</tp:taxon-name-part></tp:taxon-name></italic> is pre-occupied (see Introduction), the new name assigned here to this genus of <tp:taxon-name><tp:taxon-name-part taxon-name-part-type="family">Lepismatidae</tp:taxon-name-part></tp:taxon-name> is <italic><tp:taxon-name><tp:taxon-name-part taxon-name-part-type="genus" reg="Vistrolepisma">Vistrolepisma</tp:taxon-name-part></tp:taxon-name></italic> nom. nov.; the prefix ‘Vistro’- refers to <italic>vistrum</italic>, a name for a cephalic ‘visor’ consisting of frontal scales, which inspired <xref ref-type="bibr" rid="B22">Smith et al. (2021)</xref> to use the name <italic><tp:taxon-name><tp:taxon-name-part taxon-name-part-type="genus" reg="Visma">Visma</tp:taxon-name-part></tp:taxon-name></italic> for this genus.</p><p>Comparison with South American species assigned to <italic><tp:taxon-name><tp:taxon-name-part taxon-name-part-type="genus" reg="Heterolepisma">Heterolepisma</tp:taxon-name-part></tp:taxon-name></italic> is more difficult since specimens in good conditions belonging to these American taxa are not available, with the exception of a recently collected <italic><tp:taxon-name><tp:taxon-name-part taxon-name-part-type="genus" reg="Heterolepisma">Heterolepisma</tp:taxon-name-part></tp:taxon-name></italic> from Argentina that is treated here as <italic><tp:taxon-name><tp:taxon-name-part taxon-name-part-type="genus" reg="Heterolepisma">H.</tp:taxon-name-part> <tp:taxon-name-part taxon-name-part-type="species" reg="andinum">andinum</tp:taxon-name-part></tp:taxon-name></italic>. Similarities and differences with other taxa of <tp:taxon-name><tp:taxon-name-part taxon-name-part-type="subfamily">Heterolepismatinae</tp:taxon-name-part></tp:taxon-name> are presented in Tables <xref ref-type="table" rid="T2">2</xref>, <xref ref-type="table" rid="T3">3</xref>. We emphasise that, like <italic><tp:taxon-name><tp:taxon-name-part taxon-name-part-type="genus" reg="Vistrolepisma">Vistrolepisma</tp:taxon-name-part></tp:taxon-name></italic>, <italic><tp:taxon-name><tp:taxon-name-part taxon-name-part-type="genus" reg="Lapidisma">Lapidisma</tp:taxon-name-part></tp:taxon-name></italic> gen. nov. has bifid macrochaetae on labrum, scales on scapus, three slender styloconic sensilla in the apical article of maxillary palp, wide scales on femora and tibiae, and short urotergite X, but it differs from <italic><tp:taxon-name><tp:taxon-name-part taxon-name-part-type="genus" reg="Vistrolepisma">Vistrolepisma</tp:taxon-name-part></tp:taxon-name></italic> in lacking 1+1 posterior macrochaetae on the hind margins of thoracic nota, the convex shape of thoracic sternites (truncate in <italic><tp:taxon-name><tp:taxon-name-part taxon-name-part-type="genus" reg="Vistrolepisma">Vistrolepisma</tp:taxon-name-part></tp:taxon-name></italic>), a higher number of macrochaetae on infralateral combs, the shape of clypeal scales and the presence of 3+3 combs on urotergite VIII (2+2 in <italic><tp:taxon-name><tp:taxon-name-part taxon-name-part-type="genus" reg="Vistrolepisma">Vistrolepisma</tp:taxon-name-part></tp:taxon-name></italic> in this position), although the submedian combs of this urotergite can be reduced to one or two macrochaetae. Looking for affinities with other South American species previously described and comparing the new taxon from Atacama Desert with the species geographically found in the Southern Cone, which is the topotypic area of <italic><tp:taxon-name><tp:taxon-name-part taxon-name-part-type="genus" reg="Heterolepisma">Heterolepisma</tp:taxon-name-part></tp:taxon-name></italic> sensu stricto (s. str.), such as <italic><tp:taxon-name><tp:taxon-name-part taxon-name-part-type="genus" reg="Heterolepisma">H.</tp:taxon-name-part> <tp:taxon-name-part taxon-name-part-type="species" reg="andinum">andinum</tp:taxon-name-part></tp:taxon-name></italic> and <italic><tp:taxon-name><tp:taxon-name-part taxon-name-part-type="genus" reg="Heterolepisma">H.</tp:taxon-name-part> <tp:taxon-name-part taxon-name-part-type="species" reg="pampeanum">pampeanum</tp:taxon-name-part></tp:taxon-name></italic>, we can clearly distinguish the new taxon from both species because it has a higher number of styli (one pair in <italic><tp:taxon-name><tp:taxon-name-part taxon-name-part-type="genus" reg="Heterolepisma">H.</tp:taxon-name-part> <tp:taxon-name-part taxon-name-part-type="species" reg="andinum">andinum</tp:taxon-name-part></tp:taxon-name></italic> and two pairs in <italic><tp:taxon-name><tp:taxon-name-part taxon-name-part-type="genus" reg="Heterolepisma">H.</tp:taxon-name-part> <tp:taxon-name-part taxon-name-part-type="species" reg="pampeanum">pampeanum</tp:taxon-name-part></tp:taxon-name></italic>). Moreover, <italic><tp:taxon-name><tp:taxon-name-part taxon-name-part-type="genus" reg="Heterolepisma">H.</tp:taxon-name-part> <tp:taxon-name-part taxon-name-part-type="species" reg="andinum">andinum</tp:taxon-name-part></tp:taxon-name></italic> is different from <italic><tp:taxon-name><tp:taxon-name-part taxon-name-part-type="genus" reg="Lapidisma">Lapidisma</tp:taxon-name-part></tp:taxon-name></italic> gen. nov. because the latter has only 1+1 lateral macrochaetae on urosternites and <italic><tp:taxon-name><tp:taxon-name-part taxon-name-part-type="genus" reg="Heterolepisma">H.</tp:taxon-name-part> <tp:taxon-name-part taxon-name-part-type="species" reg="andinum">andinum</tp:taxon-name-part></tp:taxon-name></italic> bears 1+1 lateral combs of several macrochaetae, 4–6 according to <xref ref-type="bibr" rid="B23">Stach (1933)</xref>; <italic><tp:taxon-name><tp:taxon-name-part taxon-name-part-type="genus" reg="Heterolepisma">H.</tp:taxon-name-part> <tp:taxon-name-part taxon-name-part-type="species" reg="pampeanum">pampeanum</tp:taxon-name-part></tp:taxon-name></italic> is similar in this character to the new species from Atacama Desert. Other characters that have proven to be relevant for generic diagnosis, such as trichobothrial areas, distribution, and shape of scales on appendages, shape and chaetotaxy of thoracic sternites, cephalic chaetotaxy, etc., were not mentioned in the original descriptions of these species or in later published manuscripts that listed some additional characters of the Argentine species (<xref ref-type="bibr" rid="B23">Stach 1933</xref>; <xref ref-type="bibr" rid="B26">Wygodzinsky 1948</xref>). However, examination of the specimen collected in Argentina, which corresponds to <italic><tp:taxon-name><tp:taxon-name-part taxon-name-part-type="genus" reg="Heterolepisma">H.</tp:taxon-name-part> <tp:taxon-name-part taxon-name-part-type="species" reg="andinum">andinum</tp:taxon-name-part></tp:taxon-name></italic> in the number of styli and abdominal chaetotaxy, suggests that this species probably belongs to a different genus, as it differs from <italic><tp:taxon-name><tp:taxon-name-part taxon-name-part-type="genus" reg="Lapidisma">Lapidisma</tp:taxon-name-part></tp:taxon-name></italic> gen. nov. in the shape and distribution of scales on appendages, cephalic and ventral chaetotaxy, among other things (see Tables <xref ref-type="table" rid="T2">2</xref>, <xref ref-type="table" rid="T3">3</xref>). It is likely that most characters of <italic><tp:taxon-name><tp:taxon-name-part taxon-name-part-type="genus" reg="Heterolepisma">H.</tp:taxon-name-part> <tp:taxon-name-part taxon-name-part-type="species" reg="andinum">andinum</tp:taxon-name-part></tp:taxon-name></italic> are shared with <italic><tp:taxon-name><tp:taxon-name-part taxon-name-part-type="genus" reg="Heterolepisma">H.</tp:taxon-name-part> <tp:taxon-name-part taxon-name-part-type="species" reg="pampeanum">pampeanum</tp:taxon-name-part></tp:taxon-name></italic>, the type species of the genus <italic><tp:taxon-name><tp:taxon-name-part taxon-name-part-type="genus" reg="Heterolepisma">Heterolepisma</tp:taxon-name-part></tp:taxon-name></italic>, although this requires examining the types of this species or, at least, some material identified by experts (such as P. Wygodzinsky) as this species. This could confirm our hypothesis that <italic><tp:taxon-name><tp:taxon-name-part taxon-name-part-type="genus" reg="Heterolepisma">Heterolepisma</tp:taxon-name-part></tp:taxon-name></italic> s. str. is endemic to the eastern side of the Andean mountain range, and that the Andean biogeographic barrier separates <italic><tp:taxon-name><tp:taxon-name-part taxon-name-part-type="genus" reg="Heterolepisma">Heterolepisma</tp:taxon-name-part></tp:taxon-name></italic> s. str. from the Chilean genera described in this work. A re-examination of <italic><tp:taxon-name><tp:taxon-name-part taxon-name-part-type="genus" reg="Heterolepisma">H.</tp:taxon-name-part> <tp:taxon-name-part taxon-name-part-type="species" reg="annectens">annectens</tp:taxon-name-part></tp:taxon-name></italic> from Juan Fernandez Islands may clarify whether this species should be assigned to <italic><tp:taxon-name><tp:taxon-name-part taxon-name-part-type="genus" reg="Lapidisma">Lapidisma</tp:taxon-name-part></tp:taxon-name></italic> gen. nov., since some shared characters, such as the number of styli, the large size of parameres, and the absence of chaetotaxy on the hind margins of thoracic nota, support this hypothesis. We propose that this species can be considered as <italic><tp:taxon-name><tp:taxon-name-part taxon-name-part-type="genus" reg="Lapidisma">Lapidisma</tp:taxon-name-part> <tp:taxon-name-part taxon-name-part-type="species" reg="annectens">annectens</tp:taxon-name-part></tp:taxon-name></italic> comb. nov. Compared to <italic><tp:taxon-name><tp:taxon-name-part taxon-name-part-type="genus" reg="Lapidisma">L.</tp:taxon-name-part> <tp:taxon-name-part taxon-name-part-type="species" reg="annectens">annectens</tp:taxon-name-part></tp:taxon-name></italic>, <italic><tp:taxon-name><tp:taxon-name-part taxon-name-part-type="genus" reg="Lapidisma">L.</tp:taxon-name-part> <tp:taxon-name-part taxon-name-part-type="species" reg="paposanum">paposanum</tp:taxon-name-part></tp:taxon-name></italic> sp. nov. has a higher number of macrochaetae on infralateral combs, but other differences cannot be established because the incomplete description of <xref ref-type="bibr" rid="B15">Silvestri (1902)</xref>.</p><table-wrap id="T2" position="float" orientation="portrait"><label>Table 2.</label><caption><p>Comparison of cephalic and thoracic morphological characteristics of the new genera of <tp:taxon-name><tp:taxon-name-part taxon-name-part-type="subfamily">Heterolepismatinae</tp:taxon-name-part></tp:taxon-name> from Chile with <italic><tp:taxon-name><tp:taxon-name-part taxon-name-part-type="genus" reg="Silvestrisma">Silvestrisma</tp:taxon-name-part></tp:taxon-name></italic> gen. nov., <italic><tp:taxon-name><tp:taxon-name-part taxon-name-part-type="genus" reg="Maritisma">Maritisma</tp:taxon-name-part></tp:taxon-name></italic>, and <italic><tp:taxon-name><tp:taxon-name-part taxon-name-part-type="genus" reg="Vistrolepisma">Vistrolepisma</tp:taxon-name-part></tp:taxon-name></italic> nom. nov. from Australia. For comparison with <tp:taxon-name><tp:taxon-name-part taxon-name-part-type="subfamily">Heterolepismatinae</tp:taxon-name-part></tp:taxon-name> from other continents (all of them attributed so far to the genus <italic><tp:taxon-name><tp:taxon-name-part taxon-name-part-type="genus" reg="Heterolepisma">Heterolepisma</tp:taxon-name-part></tp:taxon-name></italic> s. str.), see Table <xref ref-type="table" rid="T4">4</xref>.</p></caption><table id="TID0EDPBG" rules="all"><tbody><tr><th rowspan="1" colspan="1">Character</th><th rowspan="1" colspan="1"><italic><tp:taxon-name><tp:taxon-name-part taxon-name-part-type="genus" reg="Lapidisma">Lapidisma</tp:taxon-name-part></tp:taxon-name></italic> gen. nov.</th><th rowspan="1" colspan="1"><italic><tp:taxon-name><tp:taxon-name-part taxon-name-part-type="genus" reg="Cactisma">Cactisma</tp:taxon-name-part></tp:taxon-name></italic> gen. nov.</th><th rowspan="1" colspan="1"><italic><tp:taxon-name><tp:taxon-name-part taxon-name-part-type="genus" reg="Silvestrisma">Silvestrisma</tp:taxon-name-part></tp:taxon-name></italic> gen. nov.</th><th rowspan="1" colspan="1"><italic><tp:taxon-name><tp:taxon-name-part taxon-name-part-type="genus" reg="Vistrolepisma">Vistrolepisma</tp:taxon-name-part></tp:taxon-name></italic> nom. nov.</th><th rowspan="1" colspan="1">
                      <italic>
                        <tp:taxon-name>
                          <tp:taxon-name-part taxon-name-part-type="genus" reg="Maritisma">Maritisma</tp:taxon-name-part>
                        </tp:taxon-name>
                      </italic>
                    </th></tr><tr><td rowspan="1" colspan="1">Median gap on frontal fringe</td><td rowspan="1" colspan="1">Yes</td><td rowspan="1" colspan="1">Yes</td><td rowspan="1" colspan="1">Variable (some species no gap), others with 1+1 macrochaetae in the middle of the gap)</td><td rowspan="1" colspan="1">Yes</td><td rowspan="1" colspan="1">No</td></tr><tr><td rowspan="1" colspan="1">Clypeal scales</td><td rowspan="1" colspan="1">Present, rounded (detected with <abbrev xmlns:xlink="http://www.w3.org/1999/xlink" xlink:title="scanning electronic microscope" id="ABBRID0EHYAG" xlink:type="simple">SEM</abbrev>)</td><td rowspan="1" colspan="1">Not detected (<abbrev xmlns:xlink="http://www.w3.org/1999/xlink" xlink:title="scanning electronic microscope" id="ABBRID0EPYAG" xlink:type="simple">SEM</abbrev> used)</td><td rowspan="1" colspan="1">Not detected or lanceolate</td><td rowspan="1" colspan="1">Detected in some species, triangular or lanceolate</td><td rowspan="1" colspan="1">Not detected (<abbrev xmlns:xlink="http://www.w3.org/1999/xlink" xlink:title="scanning electronic microscope" id="ABBRID0E4YAG" xlink:type="simple">SEM</abbrev> not used)</td></tr><tr><td rowspan="1" colspan="1">Bifid macro-chaetae on labrum</td><td rowspan="1" colspan="1">Yes</td><td rowspan="1" colspan="1">Yes</td><td rowspan="1" colspan="1">No, only small setae</td><td rowspan="1" colspan="1">Yes</td><td rowspan="1" colspan="1">Yes</td></tr><tr><td rowspan="1" colspan="1">Scales on scapus</td><td rowspan="1" colspan="1">Wide truncate, subtriangular (<abbrev xmlns:xlink="http://www.w3.org/1999/xlink" xlink:title="scanning electronic microscope" id="ABBRID0E3ZAG" xlink:type="simple">SEM</abbrev>)</td><td rowspan="1" colspan="1">Not detected (even with <abbrev xmlns:xlink="http://www.w3.org/1999/xlink" xlink:title="scanning electronic microscope" id="ABBRID0EE1AG" xlink:type="simple">SEM</abbrev>)</td><td rowspan="1" colspan="1">Absent. Perhaps in some species lanceolate</td><td rowspan="1" colspan="1">Triangular or lanceolate (in this case, with an apical indentation)</td><td rowspan="1" colspan="1">Not detected (<abbrev xmlns:xlink="http://www.w3.org/1999/xlink" xlink:title="scanning electronic microscope" id="ABBRID0ES1AG" xlink:type="simple">SEM</abbrev> not used)</td></tr><tr><td rowspan="1" colspan="1">Scales on pedicel</td><td rowspan="1" colspan="1">Triangular, truncate, or even bifid (<abbrev xmlns:xlink="http://www.w3.org/1999/xlink" xlink:title="scanning electronic microscope" id="ABBRID0E51AG" xlink:type="simple">SEM</abbrev>)</td><td rowspan="1" colspan="1">Not detected, even with <abbrev xmlns:xlink="http://www.w3.org/1999/xlink" xlink:title="scanning electronic microscope" id="ABBRID0EG2AG" xlink:type="simple">SEM</abbrev></td><td rowspan="1" colspan="1">Absent (or perhaps lanceolate in some species)</td><td rowspan="1" colspan="1">Sometimes, triangular</td><td rowspan="1" colspan="1">Absent</td></tr><tr><td rowspan="1" colspan="1">Styloconic sensilla on maxillary palp</td><td rowspan="1" colspan="1">3, slender styles with several short cones</td><td rowspan="1" colspan="1">(2-)3, slender styles with several short cones</td><td rowspan="1" colspan="1">Variable, but mostly 3 short styles with several long cones</td><td rowspan="1" colspan="1">3, slender styles with several long cones</td><td rowspan="1" colspan="1">Not detected, apparently only with a basiconic sensillum C</td></tr><tr><td rowspan="1" colspan="1">Scales on maxillary palp</td><td rowspan="1" colspan="1">Narrow lanceolate or subtriangular and truncate, on basal article</td><td rowspan="1" colspan="1">Not detected, even with <abbrev xmlns:xlink="http://www.w3.org/1999/xlink" xlink:title="scanning electronic microscope" id="ABBRID0EQ3AG" xlink:type="simple">SEM</abbrev></td><td rowspan="1" colspan="1">Absent or not detected</td><td rowspan="1" colspan="1">Sometimes observed, triangular</td><td rowspan="1" colspan="1">Absent or not detected</td></tr><tr><td rowspan="1" colspan="1">Papillae on labial palp</td><td rowspan="1" colspan="1">5 compact, forming two rows. Apical article wide.</td><td rowspan="1" colspan="1">5 compact, forming an oval shape. Apical article narrower.</td><td rowspan="1" colspan="1">5 usually compact, forming two more or less defined rows</td><td rowspan="1" colspan="1">5 compact, variable arrangement but tending to form only one row</td><td rowspan="1" colspan="1">5 not compact, forming two rows in a very wide article</td></tr><tr><td rowspan="1" colspan="1">Macrochaetae on posterior margins of thoracic nota</td><td rowspan="1" colspan="1">0</td><td rowspan="1" colspan="1">0</td><td rowspan="1" colspan="1">1–2</td><td rowspan="1" colspan="1">1–2</td><td rowspan="1" colspan="1">1</td></tr><tr><td rowspan="1" colspan="1">Scales on femora and tibiae</td><td rowspan="1" colspan="1">Wide, rounded; absent in outer side of tibiae, wider (<abbrev xmlns:xlink="http://www.w3.org/1999/xlink" xlink:title="scanning electronic microscope" id="ABBRID0EK5AG" xlink:type="simple">SEM</abbrev>)</td><td rowspan="1" colspan="1">Wide, subtriangular narrower (<abbrev xmlns:xlink="http://www.w3.org/1999/xlink" xlink:title="scanning electronic microscope" id="ABBRID0ES5AG" xlink:type="simple">SEM</abbrev>)</td><td rowspan="1" colspan="1">Absent or lanceolate</td><td rowspan="1" colspan="1">Triangular to rounded, wide</td><td rowspan="1" colspan="1">Absent</td></tr><tr><td rowspan="1" colspan="1">Thoracic sternites</td><td rowspan="1" colspan="1">Parabolic, with convex to slightly truncate hind margin</td><td rowspan="1" colspan="1">Parabolic, with convex hind margin</td><td rowspan="1" colspan="1">Triangular to parabolic, usually with convex hind margin</td><td rowspan="1" colspan="1">Trapezoidal, with truncate hind margin</td><td rowspan="1" colspan="1">Sub-parabolic, with convex hind margin</td></tr></tbody></table></table-wrap><table-wrap id="T3" position="float" orientation="portrait"><label>Table 3.</label><caption><p>Comparison of abdominal morphological characteristics of the new genera of <tp:taxon-name><tp:taxon-name-part taxon-name-part-type="subfamily">Heterolepismatinae</tp:taxon-name-part></tp:taxon-name> from Chile with <italic><tp:taxon-name><tp:taxon-name-part taxon-name-part-type="genus" reg="Silvestrisma">Silvestrisma</tp:taxon-name-part></tp:taxon-name></italic> gen. nov., <italic><tp:taxon-name><tp:taxon-name-part taxon-name-part-type="genus" reg="Maritisma">Maritisma</tp:taxon-name-part></tp:taxon-name></italic> and <italic><tp:taxon-name><tp:taxon-name-part taxon-name-part-type="genus" reg="Vistrolepisma">Vistrolepisma</tp:taxon-name-part></tp:taxon-name></italic> nom. nov. from Australia. For comparison with <tp:taxon-name><tp:taxon-name-part taxon-name-part-type="subfamily">Heterolepismatinae</tp:taxon-name-part></tp:taxon-name> from other continents (all of them attributed so far to the genus <italic><tp:taxon-name><tp:taxon-name-part taxon-name-part-type="genus" reg="Heterolepisma">Heterolepisma</tp:taxon-name-part></tp:taxon-name></italic> s. str.), see Table <xref ref-type="table" rid="T5">5</xref>.</p></caption><table id="TID0EY1BG" rules="all"><tbody><tr><th rowspan="1" colspan="1">Character</th><th rowspan="1" colspan="1"><italic><tp:taxon-name><tp:taxon-name-part taxon-name-part-type="genus" reg="Lapidisma">Lapidisma</tp:taxon-name-part></tp:taxon-name></italic> gen. nov.</th><th rowspan="1" colspan="1"><italic><tp:taxon-name><tp:taxon-name-part taxon-name-part-type="genus" reg="Cactisma">Cactisma</tp:taxon-name-part></tp:taxon-name></italic> gen. nov.</th><th rowspan="1" colspan="1"><italic><tp:taxon-name><tp:taxon-name-part taxon-name-part-type="genus" reg="Silvestrisma">Silvestrisma</tp:taxon-name-part></tp:taxon-name></italic> gen. nov.</th><th rowspan="1" colspan="1"><italic><tp:taxon-name><tp:taxon-name-part taxon-name-part-type="genus" reg="Vistrolepisma">Vistrolepisma</tp:taxon-name-part></tp:taxon-name></italic> nom. nov.</th><th rowspan="1" colspan="1">
                      <italic>
                        <tp:taxon-name>
                          <tp:taxon-name-part taxon-name-part-type="genus" reg="Maritisma">Maritisma</tp:taxon-name-part>
                        </tp:taxon-name>
                      </italic>
                    </th></tr><tr><td rowspan="4" colspan="1">Urotergite I chaetotaxy</td><td rowspan="1" colspan="1">3+3 combs</td><td rowspan="1" colspan="1">2+2 combs</td><td rowspan="1" colspan="1">2+2 or 3+3 combs</td><td rowspan="1" colspan="1">2+2 or 3+3 combs</td><td rowspan="1" colspan="1">3+3 combs</td></tr><tr><td rowspan="1" colspan="1">A: 6</td><td rowspan="1" colspan="1">A: 2</td><td rowspan="1" colspan="1">A: 1–3</td><td rowspan="1" colspan="1">A: 1–3</td><td rowspan="1" colspan="1">A: 1</td></tr><tr><td rowspan="1" colspan="1">B: 4–5</td><td rowspan="1" colspan="1">B: 1</td><td rowspan="1" colspan="1">B: 1–3</td><td rowspan="1" colspan="1">B: 1–2</td><td rowspan="1" colspan="1">B: 1</td></tr><tr><td rowspan="1" colspan="1">C: 1 or 2</td><td rowspan="1" colspan="1">C: 0</td><td rowspan="1" colspan="1">C: 0–1</td><td rowspan="1" colspan="1">C: 0–1</td><td rowspan="1" colspan="1">C: 1</td></tr><tr><td rowspan="4" colspan="1">Urotergites II–VII chaetotaxy</td><td rowspan="1" colspan="1">3+3 combs</td><td rowspan="1" colspan="1">3+3 combs</td><td rowspan="1" colspan="1">3+3 combs</td><td rowspan="1" colspan="1">3+3 combs</td><td rowspan="1" colspan="1">3+3 combs</td></tr><tr><td rowspan="1" colspan="1">A: 7–8</td><td rowspan="1" colspan="1">A: 3–5</td><td rowspan="1" colspan="1">A: 2–5</td><td rowspan="1" colspan="1">A: 1–6</td><td rowspan="1" colspan="1">A: 1–3</td></tr><tr><td rowspan="1" colspan="1">B: 5</td><td rowspan="1" colspan="1">B: 2–3</td><td rowspan="1" colspan="1">B: 1–4</td><td rowspan="1" colspan="1">B: 1–4</td><td rowspan="1" colspan="1">B: 1–3</td></tr><tr><td rowspan="1" colspan="1">C: 1–2</td><td rowspan="1" colspan="1">C: 1–2</td><td rowspan="1" colspan="1">C: 1–2</td><td rowspan="1" colspan="1">C: 1</td><td rowspan="1" colspan="1">C: 1</td></tr><tr><td rowspan="4" colspan="1">Urotergite VIII chaetotaxy</td><td rowspan="1" colspan="1">3+3 combs</td><td rowspan="1" colspan="1">2+2 combs</td><td rowspan="1" colspan="1">2+2 or 3+3 combs</td><td rowspan="1" colspan="1">2+2 combs</td><td rowspan="1" colspan="1">2+2 combs</td></tr><tr><td rowspan="1" colspan="1">A: 8</td><td rowspan="1" colspan="1">A: 2</td><td rowspan="1" colspan="1">A: 3</td><td rowspan="1" colspan="1">A: 2–5</td><td rowspan="1" colspan="1">A: 1–2</td></tr><tr><td rowspan="1" colspan="1">B: 5</td><td rowspan="2" colspan="1">C: 1–2</td><td rowspan="1" colspan="1">B:</td><td rowspan="2" colspan="1">C: 1</td><td rowspan="2" colspan="1">C: 1</td></tr><tr><td rowspan="1" colspan="1">C: 1–2</td><td rowspan="1" colspan="1">C: 1–2</td></tr><tr><td rowspan="1" colspan="1">Urotergite IX chaetotaxy</td><td rowspan="1" colspan="1">Without setae</td><td rowspan="1" colspan="1">Without setae or with few cilia</td><td rowspan="1" colspan="1">Variable. Bare or few infra-lateral setae</td><td rowspan="1" colspan="1">With infralateral groups of cilia</td><td rowspan="1" colspan="1">With 3+3 infralateral setulae</td></tr><tr><td rowspan="1" colspan="1">Urotergite X hind margin and shape</td><td rowspan="1" colspan="1">Subtrapezoidal short to subtriangular, slightly acute.</td><td rowspan="1" colspan="1">Truncate. Short trapezoidal shape</td><td rowspan="1" colspan="1">Relatively long, round, or sometimes approaching trapezoidal</td><td rowspan="1" colspan="1">Usually convex short</td><td rowspan="1" colspan="1">Slightly convex and very short</td></tr><tr><td rowspan="1" colspan="1">Scales on basal divisions of cerci</td><td rowspan="1" colspan="1">Some lanceolate long, narrow acute scales</td><td rowspan="1" colspan="1">Not detected, even with <abbrev xmlns:xlink="http://www.w3.org/1999/xlink" xlink:title="scanning electronic microscope" id="ABBRID0EVKBG" xlink:type="simple">SEM</abbrev></td><td rowspan="1" colspan="1">Absent or narrow lanceolate and acute</td><td rowspan="1" colspan="1">Lanceolate, narrow, and acute; triangular in some species</td><td rowspan="1" colspan="1">Absent</td></tr><tr><td rowspan="1" colspan="1">Urosternite I chaetotaxy</td><td rowspan="1" colspan="1">Without setae?</td><td rowspan="1" colspan="1">Without setae?</td><td rowspan="1" colspan="1">Variable (with or without a median comb)</td><td rowspan="1" colspan="1">Without setae</td><td rowspan="1" colspan="1">With one median comb</td></tr><tr><td rowspan="1" colspan="1">Urosternites II–VII chaetotaxy</td><td rowspan="1" colspan="1">With 1+1 single macrochaetae</td><td rowspan="1" colspan="1">With 1+1 single macrochaetae</td><td rowspan="1" colspan="1">Variable (1+1 macrochaetae or 1+1 combs)</td><td rowspan="1" colspan="1">Usually with 1+1 single macrochaetae</td><td rowspan="1" colspan="1">With 1+1 combs of 4–12 macrochaetae</td></tr><tr><td rowspan="1" colspan="1">Urosternite / Coxite VIII</td><td rowspan="1" colspan="1">1+1 single macrochaetae</td><td rowspan="1" colspan="1">With 2+2 macrochaetae</td><td rowspan="1" colspan="1">Variable (1+1 macrochaetae or 1+1 combs)</td><td rowspan="1" colspan="1">With 1+1 single macrochaetae</td><td rowspan="1" colspan="1">With 1–2 + 1–2 macrochaetae</td></tr><tr><td rowspan="1" colspan="1">Number of pairs of styli</td><td rowspan="1" colspan="1">4 pairs in both sexes</td><td rowspan="1" colspan="1">Only one pair</td><td rowspan="1" colspan="1">1–3 pairs; in some species, differences between sexes</td><td rowspan="1" colspan="1">3–6 pairs; in some species differences between sexes and between genetically similar populations</td><td rowspan="1" colspan="1">Only one pair</td></tr><tr><td rowspan="1" colspan="1">Scales on styli</td><td rowspan="1" colspan="1">Not visible in <abbrev xmlns:xlink="http://www.w3.org/1999/xlink" xlink:title="scanning electronic microscope" id="ABBRID0EVNBG" xlink:type="simple">SEM</abbrev> images</td><td rowspan="1" colspan="1">Not detected with <abbrev xmlns:xlink="http://www.w3.org/1999/xlink" xlink:title="scanning electronic microscope" id="ABBRID0E4NBG" xlink:type="simple">SEM</abbrev></td><td rowspan="1" colspan="1">Absent</td><td rowspan="1" colspan="1">Triangular</td><td rowspan="1" colspan="1">Absent</td></tr><tr><td rowspan="1" colspan="1">Parameres</td><td rowspan="1" colspan="1">Large, ovoid, as long as the ninth coxite and with an apical division</td><td rowspan="1" colspan="1">No males collected</td><td rowspan="1" colspan="1">Small, conical, more or less long, smaller than the ninth coxite</td><td rowspan="1" colspan="1">Small, conical, more or less long, smaller than the ninth coxite</td><td rowspan="1" colspan="1">Relatively large, conical, almost as long as the ninth coxite</td></tr></tbody></table></table-wrap></tp:treatment-sec><tp:treatment-sec sec-type="etymology" id="SECID0E3OBG"><title>Etymology.</title><p>This generic name is a fusion of the words <italic>lapidum</italic> and <italic>lepisma</italic>, this latter used for most genera of silverfish belonging to the family <tp:taxon-name><tp:taxon-name-part taxon-name-part-type="family">Lepismatidae</tp:taxon-name-part></tp:taxon-name>. <italic>Lapidum</italic> is the genitive plural form of <italic>lapis</italic>, a Latin word that means stone, and refers to the usual habitat of this insect, which is found associated with stones, usually under them. Thus, the literal translation of the word would be ‘the silverfish of stones’. The grammatical gender of this genus is neuter following the opinion of <xref ref-type="bibr" rid="B4">ICZN (2018)</xref> for all genera derived from <italic>Lepisma</italic>.</p></tp:treatment-sec><tp:treatment-sec><!--Section generated to contain objects referenced in tp:taxon-treatment.--><table-wrap id="T4" position="float" orientation="portrait"><label>Table 4.</label><caption><p>Comparison of cephalic morphological characteristics between the new genera from Chile and the non-Australian species of <italic><tp:taxon-name><tp:taxon-name-part taxon-name-part-type="genus" reg="Heterolepisma">Heterolepisma</tp:taxon-name-part></tp:taxon-name></italic>. Characters observed in <italic><tp:taxon-name><tp:taxon-name-part taxon-name-part-type="genus" reg="Heterolepisma">H.</tp:taxon-name-part> <tp:taxon-name-part taxon-name-part-type="species" reg="andinum">andinum</tp:taxon-name-part></tp:taxon-name></italic> from Argentina are included in a separate column. Remaining species of <italic><tp:taxon-name><tp:taxon-name-part taxon-name-part-type="genus" reg="Heterolepisma">Heterolepisma</tp:taxon-name-part></tp:taxon-name></italic> are very heterogeneous and their original descriptions often lack characters useful for comparison (see notes in the corresponding column).</p></caption><table id="TID0EFXAI" rules="all"><tbody><tr><th rowspan="1" colspan="1">Character</th><th rowspan="1" colspan="1"><italic><tp:taxon-name><tp:taxon-name-part taxon-name-part-type="genus" reg="Lapidisma">Lapidisma</tp:taxon-name-part></tp:taxon-name></italic> gen. nov.</th><th rowspan="1" colspan="1"><italic><tp:taxon-name><tp:taxon-name-part taxon-name-part-type="genus" reg="Cactisma">Cactisma</tp:taxon-name-part></tp:taxon-name></italic> gen. nov.</th><th rowspan="1" colspan="1">
                      <italic>
                        <tp:taxon-name><tp:taxon-name-part taxon-name-part-type="genus" reg="Heterolepisma">Heterolepisma</tp:taxon-name-part> <tp:taxon-name-part taxon-name-part-type="species" reg="andinum">andinum</tp:taxon-name-part></tp:taxon-name>
                      </italic>
                    </th><th rowspan="1" colspan="1">Remaining <italic><tp:taxon-name><tp:taxon-name-part taxon-name-part-type="genus" reg="Heterolepisma">Heterolepisma</tp:taxon-name-part></tp:taxon-name></italic> (excluding Australian species)</th></tr><tr><td rowspan="1" colspan="1">Median gap on frontal fringe</td><td rowspan="1" colspan="1">Yes</td><td rowspan="1" colspan="1">Yes</td><td rowspan="1" colspan="1">No</td><td rowspan="1" colspan="1">Yes, but not clearly described for several species. The description of <italic><tp:taxon-name><tp:taxon-name-part taxon-name-part-type="genus" reg="Heterolepisma">H.</tp:taxon-name-part> <tp:taxon-name-part taxon-name-part-type="species" reg="pampeanum">pampeanum</tp:taxon-name-part></tp:taxon-name></italic> suggests the absence of gap</td></tr><tr><td rowspan="1" colspan="1">Clypeal scales</td><td rowspan="1" colspan="1">Present, rounded (detected with <abbrev xmlns:xlink="http://www.w3.org/1999/xlink" xlink:title="scanning electronic microscope" id="ABBRID0EXVAI" xlink:type="simple">SEM</abbrev>)</td><td rowspan="1" colspan="1">Not detected (<abbrev xmlns:xlink="http://www.w3.org/1999/xlink" xlink:title="scanning electronic microscope" id="ABBRID0E6VAI" xlink:type="simple">SEM</abbrev> used)</td><td rowspan="1" colspan="1">Not detected</td><td rowspan="1" colspan="1">Not detected in most species</td></tr><tr><td rowspan="1" colspan="1">Bifid macrochae-tae on labrum</td><td rowspan="1" colspan="1">Yes</td><td rowspan="1" colspan="1">Yes</td><td rowspan="1" colspan="1">Yes</td><td rowspan="1" colspan="1">Not described in most species, apparently present in <italic><tp:taxon-name><tp:taxon-name-part taxon-name-part-type="genus" reg="Heterolepisma">H.</tp:taxon-name-part> <tp:taxon-name-part taxon-name-part-type="species" reg="bisetosum">bisetosum</tp:taxon-name-part></tp:taxon-name></italic></td></tr><tr><td rowspan="1" colspan="1">Scales on scapus</td><td rowspan="1" colspan="1">Wide truncate, subtriangular</td><td rowspan="1" colspan="1">Not detected (<abbrev xmlns:xlink="http://www.w3.org/1999/xlink" xlink:title="scanning electronic microscope" id="ABBRID0EPXAI" xlink:type="simple">SEM</abbrev> used)</td><td rowspan="1" colspan="1">Lanceolate with an apical</td><td rowspan="1" colspan="1">Not described in most species</td></tr><tr><td rowspan="1" colspan="1">Scales on pedicel</td><td rowspan="1" colspan="1">Triangular, truncate or even bifid</td><td rowspan="1" colspan="1">Not detected, (<abbrev xmlns:xlink="http://www.w3.org/1999/xlink" xlink:title="scanning electronic microscope" id="ABBRID0EEYAI" xlink:type="simple">SEM</abbrev> used)</td><td rowspan="1" colspan="1">Not detected</td><td rowspan="1" colspan="1">Not described in any species</td></tr><tr><td rowspan="1" colspan="1">Styloconic sensilla on maxillary palp</td><td rowspan="1" colspan="1">3, slender styles with several short cones</td><td rowspan="1" colspan="1">3, slender styles with several short cones</td><td rowspan="1" colspan="1">3, slender styles with several short cones</td><td rowspan="1" colspan="1">When described, the sensilla are similar to those of Australian species, short styles with several long cones (flower-shaped in <italic><tp:taxon-name><tp:taxon-name-part taxon-name-part-type="genus" reg="Heterolepisma">H.</tp:taxon-name-part> <tp:taxon-name-part taxon-name-part-type="species" reg="bisetosum">bisetosum</tp:taxon-name-part></tp:taxon-name></italic>, <italic><tp:taxon-name><tp:taxon-name-part taxon-name-part-type="genus" reg="Heterolepisma">H.</tp:taxon-name-part> <tp:taxon-name-part taxon-name-part-type="species" reg="japonicum">japonicum</tp:taxon-name-part></tp:taxon-name></italic>, <italic><tp:taxon-name><tp:taxon-name-part taxon-name-part-type="genus" reg="Heterolepisma">H.</tp:taxon-name-part> <tp:taxon-name-part taxon-name-part-type="species" reg="serranoi">serranoi</tp:taxon-name-part></tp:taxon-name></italic> and <italic><tp:taxon-name><tp:taxon-name-part taxon-name-part-type="genus" reg="Heterolepisma">H.</tp:taxon-name-part> <tp:taxon-name-part taxon-name-part-type="species" reg="tonga">tonga</tp:taxon-name-part></tp:taxon-name></italic>), less complex in females</td></tr><tr><td rowspan="1" colspan="1">Scales on maxillary palp</td><td rowspan="1" colspan="1">Narrow lanceolate or sub- triangular and truncate, on basal article</td><td rowspan="1" colspan="1">Not detected, (<abbrev xmlns:xlink="http://www.w3.org/1999/xlink" xlink:title="scanning electronic microscope" id="ABBRID0EW1AI" xlink:type="simple">SEM</abbrev> used)</td><td rowspan="1" colspan="1">Not detected</td><td rowspan="1" colspan="1">Not described in any species</td></tr><tr><td rowspan="1" colspan="1">Papillae on labial palp</td><td rowspan="1" colspan="1">5 compact, forming two rows. Apical article wide.</td><td rowspan="1" colspan="1">5 compact, forming an oval shape. Apical article narrower.</td><td rowspan="1" colspan="1">Not described and not visible in the available specimen</td><td rowspan="1" colspan="1">When described, 5 compact (3+2 in two rows). Shape variable</td></tr><tr><td rowspan="1" colspan="1">Macrochaetae on posterior margins of thoracic nota</td><td rowspan="1" colspan="1">0</td><td rowspan="1" colspan="1">0</td><td rowspan="1" colspan="1">0</td><td rowspan="1" colspan="1"><italic><tp:taxon-name><tp:taxon-name-part taxon-name-part-type="genus" reg="Heterolepisma">H.</tp:taxon-name-part> <tp:taxon-name-part taxon-name-part-type="species" reg="annectens">annectens</tp:taxon-name-part></tp:taxon-name></italic> lacks these macrochaetae. <italic><tp:taxon-name><tp:taxon-name-part taxon-name-part-type="genus" reg="Heterolepisma">H.</tp:taxon-name-part> <tp:taxon-name-part taxon-name-part-type="species" reg="pampeanum">pampeanum</tp:taxon-name-part></tp:taxon-name></italic> also lacks posterolateral macrochaetae. The remaining species bear 1+1 or 2+2 macrochaetae</td></tr><tr><td rowspan="1" colspan="1">Scales on femora and tibiae</td><td rowspan="1" colspan="1">Wide, rounded; absent on outer side of tibiae</td><td rowspan="1" colspan="1">Wide, subtriangular (narrower than in <italic><tp:taxon-name><tp:taxon-name-part taxon-name-part-type="genus" reg="Lapidisma">Lapidisma</tp:taxon-name-part></tp:taxon-name></italic>)</td><td rowspan="1" colspan="1">Lancet shaped, with apical indentation or acute</td><td rowspan="1" colspan="1">In some species lancet-shaped (usually acute, without apical indentation), observed in <italic><tp:taxon-name><tp:taxon-name-part taxon-name-part-type="genus" reg="Heterolepisma">H.</tp:taxon-name-part> <tp:taxon-name-part taxon-name-part-type="species" reg="bisetosum">bisetosum</tp:taxon-name-part></tp:taxon-name></italic>, <italic><tp:taxon-name><tp:taxon-name-part taxon-name-part-type="genus" reg="Heterolepisma">H.</tp:taxon-name-part> <tp:taxon-name-part taxon-name-part-type="species" reg="horni">horni</tp:taxon-name-part></tp:taxon-name></italic>, <italic><tp:taxon-name><tp:taxon-name-part taxon-name-part-type="genus" reg="Heterolepisma">H.</tp:taxon-name-part> <tp:taxon-name-part taxon-name-part-type="species" reg="mossambicense">mossambicense</tp:taxon-name-part></tp:taxon-name></italic>, <italic><tp:taxon-name><tp:taxon-name-part taxon-name-part-type="genus" reg="Heterolepisma">H.</tp:taxon-name-part> <tp:taxon-name-part taxon-name-part-type="species" reg="serranoi">serranoi</tp:taxon-name-part></tp:taxon-name></italic> and <italic><tp:taxon-name><tp:taxon-name-part taxon-name-part-type="genus" reg="Heterolepisma">H.</tp:taxon-name-part> <tp:taxon-name-part taxon-name-part-type="species" reg="tonga">tonga</tp:taxon-name-part></tp:taxon-name></italic>. Not described for some species</td></tr><tr><td rowspan="1" colspan="1">Thoracic sternites</td><td rowspan="1" colspan="1">Parabolic, with convex to slightly truncate hind margin</td><td rowspan="1" colspan="1">Parabolic, with convex hind margin</td><td rowspan="1" colspan="1">Parabolic, with convex hind margin</td><td rowspan="1" colspan="1">Cordiform with convex hind margin in most species, only in some the metasternum is truncated posteriorly. <italic><tp:taxon-name><tp:taxon-name-part taxon-name-part-type="genus" reg="Heterolepisma">H.</tp:taxon-name-part> <tp:taxon-name-part taxon-name-part-type="species" reg="pampeanum">pampeanum</tp:taxon-name-part></tp:taxon-name></italic> is the most similar to the new genera and to <italic><tp:taxon-name><tp:taxon-name-part taxon-name-part-type="genus" reg="Heterolepisma">H.</tp:taxon-name-part> <tp:taxon-name-part taxon-name-part-type="species" reg="andinum">andinum</tp:taxon-name-part></tp:taxon-name></italic>. Not described in some species</td></tr></tbody></table></table-wrap><table-wrap id="T5" position="float" orientation="portrait"><label>Table 5.</label><caption><p>Comparison of abdominal morphological characteristics between the new genera from Chile and the non-Australian species of <italic><tp:taxon-name><tp:taxon-name-part taxon-name-part-type="genus" reg="Heterolepisma">Heterolepisma</tp:taxon-name-part></tp:taxon-name></italic>. Characters observed in <italic><tp:taxon-name><tp:taxon-name-part taxon-name-part-type="genus" reg="Heterolepisma">H.</tp:taxon-name-part> <tp:taxon-name-part taxon-name-part-type="species" reg="andinum">andinum</tp:taxon-name-part></tp:taxon-name></italic> from Argentina are included in a separate column. Remaining species of <italic><tp:taxon-name><tp:taxon-name-part taxon-name-part-type="genus" reg="Heterolepisma">Heterolepisma</tp:taxon-name-part></tp:taxon-name></italic> are very heterogeneous and their original descriptions often lack characters useful for comparison (see notes in the corresponding column). *, according to the original description and/or with the key of <xref ref-type="bibr" rid="B23">Stach (1933)</xref>.</p></caption><table id="TID0EMCBI" rules="all"><tbody><tr><th rowspan="1" colspan="1">Character</th><th rowspan="1" colspan="1"><italic><tp:taxon-name><tp:taxon-name-part taxon-name-part-type="genus" reg="Lapidisma">Lapidisma</tp:taxon-name-part></tp:taxon-name></italic> gen. nov.</th><th rowspan="1" colspan="1"><italic><tp:taxon-name><tp:taxon-name-part taxon-name-part-type="genus" reg="Cactisma">Cactisma</tp:taxon-name-part></tp:taxon-name></italic> gen. nov.</th><th rowspan="1" colspan="1">
                      <italic>
                        <tp:taxon-name><tp:taxon-name-part taxon-name-part-type="genus" reg="Heterolepisma">Heterolepisma</tp:taxon-name-part> <tp:taxon-name-part taxon-name-part-type="species" reg="andinum">andinum</tp:taxon-name-part></tp:taxon-name>
                      </italic>
                    </th><th rowspan="1" colspan="1">Remaining <italic><tp:taxon-name><tp:taxon-name-part taxon-name-part-type="genus" reg="Heterolepisma">Heterolepisma</tp:taxon-name-part></tp:taxon-name></italic> (excluding Australian species)</th></tr><tr><td rowspan="4" colspan="1">Urotergite I chaetotaxy</td><td rowspan="1" colspan="1">3+3 combs</td><td rowspan="1" colspan="1">2+2 combs</td><td rowspan="1" colspan="1">3+3 combs</td><td rowspan="4" colspan="1">For some species 2+2 or 3+3 combs described, for other species data missing</td></tr><tr><td rowspan="1" colspan="1">A:6</td><td rowspan="1" colspan="1">A: 2</td><td rowspan="1" colspan="1">A: 4</td></tr><tr><td rowspan="1" colspan="1">B: 4–5</td><td rowspan="1" colspan="1">B: 1</td><td rowspan="1" colspan="1">B: 4</td></tr><tr><td rowspan="1" colspan="1">C: 1 or 2</td><td rowspan="1" colspan="1">C: 0</td><td rowspan="1" colspan="1">C: 1 or 2</td></tr><tr><td rowspan="4" colspan="1">Urotergites II–VII chaetotaxy</td><td rowspan="1" colspan="1">3+3 combs</td><td rowspan="1" colspan="1">3+3 combs</td><td rowspan="1" colspan="1">3+3 combs</td><td rowspan="4" colspan="1">3+3 combs with variable number of macrochaetae, usually less than in <italic><tp:taxon-name><tp:taxon-name-part taxon-name-part-type="genus" reg="Lapidisma">Lapidisma</tp:taxon-name-part></tp:taxon-name></italic> gen. nov.</td></tr><tr><td rowspan="1" colspan="1">A: 7–8</td><td rowspan="1" colspan="1">A: 3–5</td><td rowspan="1" colspan="1">A: 4–5</td></tr><tr><td rowspan="1" colspan="1">B: 5</td><td rowspan="1" colspan="1">B: 2–3</td><td rowspan="1" colspan="1">B: 4</td></tr><tr><td rowspan="1" colspan="1">C: 1–2</td><td rowspan="1" colspan="1">C: 1–2</td><td rowspan="1" colspan="1">C: 1–2</td></tr><tr><td rowspan="4" colspan="1">Urotergite VIII chaetotaxy</td><td rowspan="1" colspan="1">3+3 combs</td><td rowspan="1" colspan="1">2+2 combs</td><td rowspan="4" colspan="1">2+2 combs</td><td rowspan="4" colspan="1">Some species with 2+2 combs, some others with 3+3 combs.</td></tr><tr><td rowspan="1" colspan="1">A: 8</td><td rowspan="1" colspan="1">A: 2</td></tr><tr><td rowspan="1" colspan="1">B: 5,</td><td rowspan="1" colspan="1">C: 1–2</td></tr><tr><td rowspan="1" colspan="1">C: 1–2</td><td rowspan="1" colspan="1"/></tr><tr><td rowspan="1" colspan="1">Urotergite IX chaetotaxy</td><td rowspan="1" colspan="1">Without setae</td><td rowspan="1" colspan="1">Without setae or with few cilia</td><td rowspan="1" colspan="1">Without setae?</td><td rowspan="1" colspan="1">Some species lack setae and some others with 1+1 infralateral with one or few reduced setae</td></tr><tr><td rowspan="1" colspan="1">Urotergite X hind margin and shape</td><td rowspan="1" colspan="1">Subtrapezoidal short to subtriangular, slightly acute.</td><td rowspan="1" colspan="1">Truncate. Short trapezoidal shape</td><td rowspan="1" colspan="1">Short and slightly convex.</td><td rowspan="1" colspan="1">Long trapezoidal in most species, straight or slightly convex hind margin</td></tr><tr><td rowspan="1" colspan="1">Scales on basal divisions of cerci</td><td rowspan="1" colspan="1">Some lanceolate long, narrow, and acute scales</td><td rowspan="1" colspan="1">Not detected, even with <abbrev xmlns:xlink="http://www.w3.org/1999/xlink" xlink:title="scanning electronic microscope" id="ABBRID0EAJBI" xlink:type="simple">SEM</abbrev></td><td rowspan="1" colspan="1">Not detected</td><td rowspan="1" colspan="1">Not observed in most species</td></tr><tr><td rowspan="1" colspan="1">Urosternite I chaetotaxy</td><td rowspan="1" colspan="1">Without setae?</td><td rowspan="1" colspan="1">Without setae?</td><td rowspan="1" colspan="1">? (damaged)</td><td rowspan="1" colspan="1">Several species with a median comb, but without setae in some others. Inadequately reported in some species, including the type species <italic><tp:taxon-name><tp:taxon-name-part taxon-name-part-type="genus" reg="Heterolepisma">H.</tp:taxon-name-part> <tp:taxon-name-part taxon-name-part-type="species" reg="pampeanum">pampeanum</tp:taxon-name-part></tp:taxon-name></italic></td></tr><tr><td rowspan="1" colspan="1">Urosternites II–VII chaetotaxy</td><td rowspan="1" colspan="1">With 1+1 single macrochaetae</td><td rowspan="1" colspan="1">With 1+1 single macrochaetae</td><td rowspan="1" colspan="1">1+1 combs with several (3 or more macro-chaetae)*</td><td rowspan="1" colspan="1">For some species 1+1 single macrochaetae, for others 1+1 combs (probably including <italic><tp:taxon-name><tp:taxon-name-part taxon-name-part-type="genus" reg="Heterolepisma">H.</tp:taxon-name-part> <tp:taxon-name-part taxon-name-part-type="species" reg="pampeanum">pampeanum</tp:taxon-name-part></tp:taxon-name></italic>) described, for other species data missing</td></tr><tr><td rowspan="1" colspan="1">Urosternite / Coxite VIII</td><td rowspan="1" colspan="1">1+1 single macrochaetae</td><td rowspan="1" colspan="1">With 2+2 macrochaetae</td><td rowspan="1" colspan="1">1+1 combs with 3 macrochaetae</td><td rowspan="1" colspan="1">Most species with 1+1 or 2+2 macrochaetae</td></tr><tr><td rowspan="1" colspan="1">Number of pairs of styli</td><td rowspan="1" colspan="1">4 pairs in both sexes</td><td rowspan="1" colspan="1">Only one pair</td><td rowspan="1" colspan="1">Only one pair</td><td rowspan="1" colspan="1">Variable. Usually the number is 1–3 pairs of styli, with sexual dimorphism in some species</td></tr><tr><td rowspan="1" colspan="1">Scales on styli</td><td rowspan="1" colspan="1">Not visible in <abbrev xmlns:xlink="http://www.w3.org/1999/xlink" xlink:title="scanning electronic microscope" id="ABBRID0EIMBI" xlink:type="simple">SEM</abbrev> images</td><td rowspan="1" colspan="1">Not detected in <abbrev xmlns:xlink="http://www.w3.org/1999/xlink" xlink:title="scanning electronic microscope" id="ABBRID0EQMBI" xlink:type="simple">SEM</abbrev> images</td><td rowspan="1" colspan="1">Not observed</td><td rowspan="1" colspan="1">Not observed</td></tr><tr><td rowspan="1" colspan="1">Parameres</td><td rowspan="1" colspan="1">Large, ovoid, as long as the coxite IX and with an apical division</td><td rowspan="1" colspan="1">No males collected</td><td rowspan="1" colspan="1">Males not observed</td><td rowspan="1" colspan="1">Usually very small, only large ovoid in <italic><tp:taxon-name><tp:taxon-name-part taxon-name-part-type="genus" reg="Heterolepisma">H.</tp:taxon-name-part> <tp:taxon-name-part taxon-name-part-type="species" reg="annectens">annectens</tp:taxon-name-part></tp:taxon-name></italic> and <italic><tp:taxon-name><tp:taxon-name-part taxon-name-part-type="genus" reg="Heterolepisma">H.</tp:taxon-name-part> <tp:taxon-name-part taxon-name-part-type="species" reg="insulare">insulare</tp:taxon-name-part></tp:taxon-name></italic></td></tr></tbody></table></table-wrap></tp:treatment-sec><ref-list><ref id="B8"><mixed-citation xmlns:xlink="http://www.w3.org/1999/xlink" xlink:type="simple"><person-group><name name-style="western"><surname>Mendes</surname><given-names>LF</given-names></name></person-group> (<year>1986</year>) <article-title>Sur quelques caracteristiques morphologiques des <tp:taxon-name><tp:taxon-name-part taxon-name-part-type="family">Lepismatidae</tp:taxon-name-part></tp:taxon-name> (<tp:taxon-name><tp:taxon-name-part taxon-name-part-type="order">Zygentoma</tp:taxon-name-part></tp:taxon-name>: <tp:taxon-name><tp:taxon-name-part taxon-name-part-type="class">Insecta</tp:taxon-name-part></tp:taxon-name>. III. Les aires trichobothriales.</article-title> In: <person-group><name name-style="western"><surname>Dallai</surname><given-names>R</given-names></name></person-group> (<role>Ed.</role>) <issue-title>2nd International Seminar on Apterygota, Sienna Italy 1986.</issue-title><source>University of Sienna, Sienna</source>, <fpage>229</fpage>–<lpage>236</lpage>.</mixed-citation></ref><ref id="B22"><mixed-citation xmlns:xlink="http://www.w3.org/1999/xlink" xlink:type="simple"><person-group><name name-style="western"><surname>Smith</surname><given-names>GB</given-names></name><name name-style="western"><surname>Mitchell</surname><given-names>A</given-names></name><name name-style="western"><surname>Molero-Baltanás</surname><given-names>R</given-names></name></person-group> (<year>2021</year>) <article-title>Molecular and morphological studies identify a new genus within the <tp:taxon-name><tp:taxon-name-part taxon-name-part-type="subfamily">Heterolepismatinae</tp:taxon-name-part></tp:taxon-name> (<tp:taxon-name><tp:taxon-name-part taxon-name-part-type="order">Zygentoma</tp:taxon-name-part></tp:taxon-name>: <tp:taxon-name><tp:taxon-name-part taxon-name-part-type="family">Lepismatidae</tp:taxon-name-part></tp:taxon-name>).</article-title><source>Zootaxa</source><volume>5030</volume>(<issue>1</issue>): <fpage>1</fpage>–<lpage>118</lpage>. <ext-link xlink:href="10.11646/zootaxa.5030.1.1" ext-link-type="doi" xlink:type="simple">https://doi.org/10.11646/zootaxa.5030.1.1</ext-link></mixed-citation></ref><ref id="B23"><mixed-citation xmlns:xlink="http://www.w3.org/1999/xlink" xlink:type="simple"><person-group><name name-style="western"><surname>Stach</surname><given-names>J</given-names></name></person-group> (<year>1933</year>) <article-title><italic><tp:taxon-name><tp:taxon-name-part taxon-name-part-type="genus">Heterolepisma</tp:taxon-name-part> <tp:taxon-name-part taxon-name-part-type="species">horni</tp:taxon-name-part></tp:taxon-name></italic> n.sp. und die Zusammenstellung der Arten der Gattung <italic><tp:taxon-name><tp:taxon-name-part taxon-name-part-type="genus">Heterolepisma</tp:taxon-name-part></tp:taxon-name></italic> (<tp:taxon-name><tp:taxon-name-part taxon-name-part-type="order">Thysanura</tp:taxon-name-part></tp:taxon-name>).</article-title><source>Annales Musei Zoologici Polonici, Warszawa</source><volume>9</volume>(<issue>22</issue>): <fpage>341</fpage>–<lpage>350</lpage>.</mixed-citation></ref><ref id="B26"><mixed-citation xmlns:xlink="http://www.w3.org/1999/xlink" xlink:type="simple"><person-group><name name-style="western"><surname>Wygodzinsky</surname><given-names>P</given-names></name></person-group> (<year>1948</year>) <article-title>Contribución al conocimiento de las “<tp:taxon-name><tp:taxon-name-part taxon-name-part-type="subfamily">Lepismatinae</tp:taxon-name-part></tp:taxon-name>” Americanas (<tp:taxon-name><tp:taxon-name-part taxon-name-part-type="family">Lepismatidae</tp:taxon-name-part></tp:taxon-name>, <tp:taxon-name><tp:taxon-name-part taxon-name-part-type="order">Thysanura</tp:taxon-name-part></tp:taxon-name>).</article-title><source>Acta Zoológica Lilloana</source><volume>6</volume>: <fpage>215</fpage>–<lpage>227</lpage>.</mixed-citation></ref><ref id="B15"><mixed-citation xmlns:xlink="http://www.w3.org/1999/xlink" xlink:type="simple"><person-group><name name-style="western"><surname>Silvestri</surname><given-names>F</given-names></name></person-group> (<year>1902</year>) <article-title>Materiali per lo studio dei Tisanuri. I–V.</article-title><source>Bollettino della Società Entomologica Italiana</source><volume>33</volume>: <fpage>204</fpage>–<lpage>249</lpage>.</mixed-citation></ref><ref id="B4"><mixed-citation xmlns:xlink="http://www.w3.org/1999/xlink" xlink:type="simple">ICZN (<year>2018</year>) <article-title>Opinion 2427 (Case 3704) – <italic><tp:taxon-name><tp:taxon-name-part taxon-name-part-type="genus">Lepisma</tp:taxon-name-part></tp:taxon-name></italic> Linnaeus, 1758 (<tp:taxon-name><tp:taxon-name-part taxon-name-part-type="class">Insecta</tp:taxon-name-part></tp:taxon-name>, <tp:taxon-name><tp:taxon-name-part taxon-name-part-type="order">Zygentoma</tp:taxon-name-part></tp:taxon-name>, <tp:taxon-name><tp:taxon-name-part taxon-name-part-type="family">Lepismatidae</tp:taxon-name-part></tp:taxon-name>): Direction 71 (1957) reversed.</article-title><source>The Bulletin of Zoological Nomenclature</source><volume>75</volume>(<issue>1</issue>): <fpage>290</fpage>–<lpage>294</lpage>. <ext-link xlink:href="10.21805/bzn.v75.a064" ext-link-type="doi" xlink:type="simple">https://doi.org/10.21805/bzn.v75.a064</ext-link></mixed-citation></ref></ref-list></tp:taxon-treatment>
