# Supplementary material for: ﻿Morphological and molecular revision of the subfamily Heterolepismatinae (Zygentoma, Lepismatidae), with descriptions of two new genera from the Atacama Desert, Chile
Source: Zookeys. 2025 Nov 20;1260:233–78. doi: 10.3897/zookeys.1260.151902 (PMC12661332; doi:10.3897/zookeys.1260.151902)
Supplement: XML Treatment for Cactisma [file zookeys.1260.151902-treatment3.xml]

<!DOCTYPE tp:taxon-treatment
  PUBLIC "-//TaxonX//DTD Taxonomic Treatment Publishing DTD v0 20100105//EN" "tax-treatment-NSO.dtd">
<tp:taxon-treatment xmlns:tp="http://www.plazi.org/taxpub"><tp:treatment-meta><kwd-group><label>Taxon classification</label><kwd>
                <named-content content-type="kingdom">Animalia</named-content>
              </kwd><kwd>
                <named-content content-type="order">Zygentoma</named-content>
              </kwd><kwd>
                <named-content content-type="family">Lepismatidae</named-content>
              </kwd></kwd-group><mixed-citation publication-type="journal"><person-group><name><surname>Molero-Baltanás</surname><given-names>Rafael</given-names></name><name><surname>Zúñiga-Reinoso</surname><given-names>Álvaro</given-names></name><name><surname>Gaju-Ricart</surname><given-names>Miquel</given-names></name><name><surname>Predel</surname><given-names>Reinhard</given-names></name></person-group><article-title>﻿Morphological and molecular revision of the subfamily <tp:taxon-name><tp:taxon-name-part taxon-name-part-type="subfamily">Heterolepismatinae</tp:taxon-name-part></tp:taxon-name> (<tp:taxon-name><tp:taxon-name-part taxon-name-part-type="order">Zygentoma</tp:taxon-name-part></tp:taxon-name>, <tp:taxon-name><tp:taxon-name-part taxon-name-part-type="family">Lepismatidae</tp:taxon-name-part></tp:taxon-name>), with descriptions of two new genera from the Atacama Desert, Chile</article-title><source>Zookeys</source><day>20</day><month>11</month><year>2025</year><volume>1260</volume><fpage>233</fpage><lpage>278</lpage><pub-id pub-id-type="doi">10.3897/zookeys.1260.151902</pub-id></mixed-citation></tp:treatment-meta><tp:nomenclature><label>﻿</label><tp:taxon-name><object-id xmlns:xlink="http://www.w3.org/1999/xlink" content-type="arpha" xlink:type="simple">EE24BF08-82D7-57DF-842F-AAF7CA495871</object-id>
              <tp:taxon-name-part taxon-name-part-type="genus" reg="Cactisma">Cactisma</tp:taxon-name-part>
              <object-id xmlns:xlink="http://www.w3.org/1999/xlink" content-type="zoobank" xlink:type="simple">https://zoobank.org/51FF634A-64E1-45FE-A258-B4782731A736</object-id>
            </tp:taxon-name><tp:taxon-status xmlns:xlink="http://www.w3.org/1999/xlink" xlink:type="simple">gen. nov.</tp:taxon-status></tp:nomenclature><tp:treatment-sec sec-type="type species" id="SECID0EMLAI"><title>Type species.</title><p><italic><tp:taxon-name><tp:taxon-name-part taxon-name-part-type="genus" reg="Cactisma">Cactisma</tp:taxon-name-part> <tp:taxon-name-part taxon-name-part-type="species" reg="camanchaca">camanchaca</tp:taxon-name-part></tp:taxon-name></italic> sp. nov.</p></tp:treatment-sec><tp:treatment-sec sec-type="diagnosis" id="SECID0E4LAI"><title>Diagnosis.</title><p>Medium-sized silverfish (adults reaching 6.5–8.5 mm). Body shape slender, fusiform. Antennae as long or slightly shorter than body; caudal filaments almost as long as body length. Epidermal pigment scarce, dorsal scales pigmented. Scales covering the body dorsally and ventrally (including coxae) rounded to oval, orbicular, with more or less developed process surrounding sockets, multi-radiate and of diverse sizes. Scales absent on clypeus, labrum, antennae, maxillary and labial palps, abdominal styli, ovipositor, and caudal filaments. Scales of femora and tibiae with modified shape; smaller, subtriangular, narrow, with apical margin truncate or bifid, with a median indentation. Macrochaetae smooth, apically bifurcate. Compound eyes with 12 ommatidia, sometimes only 10 or 11 ommatidia developed. Frontal chaetotaxy concentrated on lateral parts, with a wide gap in the middle showing only one row of setae. Clypeus almost vertical, with a continuous transverse field of macrochaetae. Labrum with several irregularly arranged bifid setae. Antennae with trichobothria and also with chaetic, trichoid, and basiconic sensilla. Maxillary palps with the apical article bearing two or three styloconic sensilla, several basiconic sensilla type B and a single basiconic sensillum type C. Apical article of the labial palp with five papillae arranged in an oval shape, outer lateral part with several basiconic sensilla type B and a single basiconic sensillum type C. Anterior margin of pronotum with setal collar. Lateral margins of thoracic nota with several macrochaetae, most of them isolated, in some places forming a small comb of two macrochaetae; there are 1+1 posterior combs of two macrochaetae in a very lateral position, leaving the posterior margin bare. Trichobothrial areas open (Type 1 according to Mendes’ classification). Thoracic sternites parabolic, with convex or slightly truncated hind margins. Coxae with rows of macrochaetae on their anterior margin that are arranged in indistinct combs; the posterior margins with a single row of few long and thin macrochaetae. Tarsi consisting of four articles; pretarsus with two smooth claws and a medial empodial claw. Urotergites I−VIII with 3+3 combs of macrochaetae; the submedian combs sometimes consisting of only one macrochaeta. Urotergite IX without setae. Urotergite X short trapezoidal, with straight hind margin, several setae on its lateral margins and posterolateral edges; lacking clear combs. Urosternite I devoid of setae. Urosternites II−VII with 1+1 single macrochaetae; coxite VIII of females with one or two macrochaetae. One pair of abdominal styli. Females with a slender ovipositor of the primary type. Male unknown.</p></tp:treatment-sec><tp:treatment-sec sec-type="remarks" id="SECID0ECMAI"><title>Remarks.</title><p>This new genus is different to <italic><tp:taxon-name><tp:taxon-name-part taxon-name-part-type="genus" reg="Lapidisma">Lapidisma</tp:taxon-name-part></tp:taxon-name></italic> gen. nov. from Chile and to the other genera of <tp:taxon-name><tp:taxon-name-part taxon-name-part-type="subfamily">Heterolepismatinae</tp:taxon-name-part></tp:taxon-name> by the characters listed in Tables <xref ref-type="table" rid="T2">2</xref>, <xref ref-type="table" rid="T3">3</xref>. It is clearly different to Australian <italic><tp:taxon-name><tp:taxon-name-part taxon-name-part-type="genus" reg="Heterolepisma">Heterolepisma</tp:taxon-name-part></tp:taxon-name></italic> due to the presence of bifid macrochaetae on labrum (only small acute setae in Australian taxa), the absence of posterior combs of thoracic nota (present in Australian species), shorter urotergite X and different shape of scales covering appendages; to <italic><tp:taxon-name><tp:taxon-name-part taxon-name-part-type="genus" reg="Maritisma">Maritisma</tp:taxon-name-part></tp:taxon-name></italic> due to the same differences except for the shape of urotergite X, and additional characters such as the different urosternal chaetotaxy and labial palp characters. <italic><tp:taxon-name><tp:taxon-name-part taxon-name-part-type="genus" reg="Cactisma">Cactisma</tp:taxon-name-part></tp:taxon-name></italic> gen. nov. is different to <italic><tp:taxon-name><tp:taxon-name-part taxon-name-part-type="genus" reg="Vistrolepisma">Vistrolepisma</tp:taxon-name-part></tp:taxon-name></italic> (previously <italic><tp:taxon-name><tp:taxon-name-part taxon-name-part-type="genus" reg="Visma">Visma</tp:taxon-name-part></tp:taxon-name></italic>) because of the absence of posterior combs on thoracic nota, different shape of thoracic sternites (widely truncate in <italic><tp:taxon-name><tp:taxon-name-part taxon-name-part-type="genus" reg="Vistrolepisma">Vistrolepisma</tp:taxon-name-part></tp:taxon-name></italic>), shorter urotergite X and lower number of abdominal styli. Differences to <italic><tp:taxon-name><tp:taxon-name-part taxon-name-part-type="genus" reg="Lapidisma">Lapidisma</tp:taxon-name-part></tp:taxon-name></italic> gen. nov. include different shape of scales of appendages, lower number of macrochaetae on infralateral urotergal combs, and lower number of pairs of styli. Problems arise when comparing <italic><tp:taxon-name><tp:taxon-name-part taxon-name-part-type="genus" reg="Cactisma">Cactisma</tp:taxon-name-part></tp:taxon-name></italic> gen. nov. with some incompletely described species of <italic><tp:taxon-name><tp:taxon-name-part taxon-name-part-type="genus" reg="Heterolepisma">Heterolepisma</tp:taxon-name-part></tp:taxon-name></italic> from regions other than Australia, as information on distribution and shape of scales on appendages or chaetotaxy of labrum is missing. Considering the characters available, <italic><tp:taxon-name><tp:taxon-name-part taxon-name-part-type="genus" reg="Cactisma">Cactisma</tp:taxon-name-part></tp:taxon-name></italic> gen. nov. is different to other previously described species assigned to <italic><tp:taxon-name><tp:taxon-name-part taxon-name-part-type="genus" reg="Heterolepisma">Heterolepisma</tp:taxon-name-part></tp:taxon-name></italic> due to the absence of macrochaetae on the hind margin of thoracic nota and shorter urotergite X. Apart from <italic><tp:taxon-name><tp:taxon-name-part taxon-name-part-type="genus" reg="Lapidisma">Lapidisma</tp:taxon-name-part></tp:taxon-name></italic> gen. nov. (and <italic><tp:taxon-name><tp:taxon-name-part taxon-name-part-type="genus" reg="Heterolepisma">H.</tp:taxon-name-part> <tp:taxon-name-part taxon-name-part-type="species" reg="annectens">annectens</tp:taxon-name-part></tp:taxon-name></italic>, now assigned to <italic><tp:taxon-name><tp:taxon-name-part taxon-name-part-type="genus" reg="Lapidisma">Lapidisma</tp:taxon-name-part></tp:taxon-name></italic>), the only species sharing both characters, are the <italic><tp:taxon-name><tp:taxon-name-part taxon-name-part-type="genus" reg="Heterolepisma">Heterolepisma</tp:taxon-name-part></tp:taxon-name></italic> described from Argentina, i.e., <italic><tp:taxon-name><tp:taxon-name-part taxon-name-part-type="genus" reg="Heterolepisma">H.</tp:taxon-name-part> <tp:taxon-name-part taxon-name-part-type="species" reg="andinum">andinum</tp:taxon-name-part></tp:taxon-name></italic> and the type species of the genus, <italic><tp:taxon-name><tp:taxon-name-part taxon-name-part-type="genus" reg="Heterolepisma">H.</tp:taxon-name-part> <tp:taxon-name-part taxon-name-part-type="species" reg="pampeanum">pampeanum</tp:taxon-name-part></tp:taxon-name></italic>. A specimen assigned to <italic><tp:taxon-name><tp:taxon-name-part taxon-name-part-type="genus" reg="Heterolepisma">H.</tp:taxon-name-part> <tp:taxon-name-part taxon-name-part-type="species" reg="andinum">andinum</tp:taxon-name-part></tp:taxon-name></italic> was available for our study and differences concerning the shape of scales in appendages (lanceolate scales in legs, for example) and the frontal chaetotaxy indicate that the Argentine species indeed belong to a different genus, so <italic><tp:taxon-name><tp:taxon-name-part taxon-name-part-type="genus" reg="Heterolepisma">Heterolepisma</tp:taxon-name-part></tp:taxon-name></italic> s. str. corresponds only to Argentine species (and, perhaps, to other species of this genus described from other geographic areas, but not from Chile so far); see Tables <xref ref-type="table" rid="T4">4</xref>, <xref ref-type="table" rid="T5">5</xref>, and additional comments in the Discussion section.</p><table-wrap id="T4" position="float" orientation="portrait"><label>Table 4.</label><caption><p>Comparison of cephalic morphological characteristics between the new genera from Chile and the non-Australian species of <italic><tp:taxon-name><tp:taxon-name-part taxon-name-part-type="genus" reg="Heterolepisma">Heterolepisma</tp:taxon-name-part></tp:taxon-name></italic>. Characters observed in <italic><tp:taxon-name><tp:taxon-name-part taxon-name-part-type="genus" reg="Heterolepisma">H.</tp:taxon-name-part> <tp:taxon-name-part taxon-name-part-type="species" reg="andinum">andinum</tp:taxon-name-part></tp:taxon-name></italic> from Argentina are included in a separate column. Remaining species of <italic><tp:taxon-name><tp:taxon-name-part taxon-name-part-type="genus" reg="Heterolepisma">Heterolepisma</tp:taxon-name-part></tp:taxon-name></italic> are very heterogeneous and their original descriptions often lack characters useful for comparison (see notes in the corresponding column).</p></caption><table id="TID0EFXAI" rules="all"><tbody><tr><th rowspan="1" colspan="1">Character</th><th rowspan="1" colspan="1"><italic><tp:taxon-name><tp:taxon-name-part taxon-name-part-type="genus" reg="Lapidisma">Lapidisma</tp:taxon-name-part></tp:taxon-name></italic> gen. nov.</th><th rowspan="1" colspan="1"><italic><tp:taxon-name><tp:taxon-name-part taxon-name-part-type="genus" reg="Cactisma">Cactisma</tp:taxon-name-part></tp:taxon-name></italic> gen. nov.</th><th rowspan="1" colspan="1">
                      <italic>
                        <tp:taxon-name><tp:taxon-name-part taxon-name-part-type="genus" reg="Heterolepisma">Heterolepisma</tp:taxon-name-part> <tp:taxon-name-part taxon-name-part-type="species" reg="andinum">andinum</tp:taxon-name-part></tp:taxon-name>
                      </italic>
                    </th><th rowspan="1" colspan="1">Remaining <italic><tp:taxon-name><tp:taxon-name-part taxon-name-part-type="genus" reg="Heterolepisma">Heterolepisma</tp:taxon-name-part></tp:taxon-name></italic> (excluding Australian species)</th></tr><tr><td rowspan="1" colspan="1">Median gap on frontal fringe</td><td rowspan="1" colspan="1">Yes</td><td rowspan="1" colspan="1">Yes</td><td rowspan="1" colspan="1">No</td><td rowspan="1" colspan="1">Yes, but not clearly described for several species. The description of <italic><tp:taxon-name><tp:taxon-name-part taxon-name-part-type="genus" reg="Heterolepisma">H.</tp:taxon-name-part> <tp:taxon-name-part taxon-name-part-type="species" reg="pampeanum">pampeanum</tp:taxon-name-part></tp:taxon-name></italic> suggests the absence of gap</td></tr><tr><td rowspan="1" colspan="1">Clypeal scales</td><td rowspan="1" colspan="1">Present, rounded (detected with <abbrev xmlns:xlink="http://www.w3.org/1999/xlink" xlink:title="scanning electronic microscope" id="ABBRID0EXVAI" xlink:type="simple">SEM</abbrev>)</td><td rowspan="1" colspan="1">Not detected (<abbrev xmlns:xlink="http://www.w3.org/1999/xlink" xlink:title="scanning electronic microscope" id="ABBRID0E6VAI" xlink:type="simple">SEM</abbrev> used)</td><td rowspan="1" colspan="1">Not detected</td><td rowspan="1" colspan="1">Not detected in most species</td></tr><tr><td rowspan="1" colspan="1">Bifid macrochae-tae on labrum</td><td rowspan="1" colspan="1">Yes</td><td rowspan="1" colspan="1">Yes</td><td rowspan="1" colspan="1">Yes</td><td rowspan="1" colspan="1">Not described in most species, apparently present in <italic><tp:taxon-name><tp:taxon-name-part taxon-name-part-type="genus" reg="Heterolepisma">H.</tp:taxon-name-part> <tp:taxon-name-part taxon-name-part-type="species" reg="bisetosum">bisetosum</tp:taxon-name-part></tp:taxon-name></italic></td></tr><tr><td rowspan="1" colspan="1">Scales on scapus</td><td rowspan="1" colspan="1">Wide truncate, subtriangular</td><td rowspan="1" colspan="1">Not detected (<abbrev xmlns:xlink="http://www.w3.org/1999/xlink" xlink:title="scanning electronic microscope" id="ABBRID0EPXAI" xlink:type="simple">SEM</abbrev> used)</td><td rowspan="1" colspan="1">Lanceolate with an apical</td><td rowspan="1" colspan="1">Not described in most species</td></tr><tr><td rowspan="1" colspan="1">Scales on pedicel</td><td rowspan="1" colspan="1">Triangular, truncate or even bifid</td><td rowspan="1" colspan="1">Not detected, (<abbrev xmlns:xlink="http://www.w3.org/1999/xlink" xlink:title="scanning electronic microscope" id="ABBRID0EEYAI" xlink:type="simple">SEM</abbrev> used)</td><td rowspan="1" colspan="1">Not detected</td><td rowspan="1" colspan="1">Not described in any species</td></tr><tr><td rowspan="1" colspan="1">Styloconic sensilla on maxillary palp</td><td rowspan="1" colspan="1">3, slender styles with several short cones</td><td rowspan="1" colspan="1">3, slender styles with several short cones</td><td rowspan="1" colspan="1">3, slender styles with several short cones</td><td rowspan="1" colspan="1">When described, the sensilla are similar to those of Australian species, short styles with several long cones (flower-shaped in <italic><tp:taxon-name><tp:taxon-name-part taxon-name-part-type="genus" reg="Heterolepisma">H.</tp:taxon-name-part> <tp:taxon-name-part taxon-name-part-type="species" reg="bisetosum">bisetosum</tp:taxon-name-part></tp:taxon-name></italic>, <italic><tp:taxon-name><tp:taxon-name-part taxon-name-part-type="genus" reg="Heterolepisma">H.</tp:taxon-name-part> <tp:taxon-name-part taxon-name-part-type="species" reg="japonicum">japonicum</tp:taxon-name-part></tp:taxon-name></italic>, <italic><tp:taxon-name><tp:taxon-name-part taxon-name-part-type="genus" reg="Heterolepisma">H.</tp:taxon-name-part> <tp:taxon-name-part taxon-name-part-type="species" reg="serranoi">serranoi</tp:taxon-name-part></tp:taxon-name></italic> and <italic><tp:taxon-name><tp:taxon-name-part taxon-name-part-type="genus" reg="Heterolepisma">H.</tp:taxon-name-part> <tp:taxon-name-part taxon-name-part-type="species" reg="tonga">tonga</tp:taxon-name-part></tp:taxon-name></italic>), less complex in females</td></tr><tr><td rowspan="1" colspan="1">Scales on maxillary palp</td><td rowspan="1" colspan="1">Narrow lanceolate or sub- triangular and truncate, on basal article</td><td rowspan="1" colspan="1">Not detected, (<abbrev xmlns:xlink="http://www.w3.org/1999/xlink" xlink:title="scanning electronic microscope" id="ABBRID0EW1AI" xlink:type="simple">SEM</abbrev> used)</td><td rowspan="1" colspan="1">Not detected</td><td rowspan="1" colspan="1">Not described in any species</td></tr><tr><td rowspan="1" colspan="1">Papillae on labial palp</td><td rowspan="1" colspan="1">5 compact, forming two rows. Apical article wide.</td><td rowspan="1" colspan="1">5 compact, forming an oval shape. Apical article narrower.</td><td rowspan="1" colspan="1">Not described and not visible in the available specimen</td><td rowspan="1" colspan="1">When described, 5 compact (3+2 in two rows). Shape variable</td></tr><tr><td rowspan="1" colspan="1">Macrochaetae on posterior margins of thoracic nota</td><td rowspan="1" colspan="1">0</td><td rowspan="1" colspan="1">0</td><td rowspan="1" colspan="1">0</td><td rowspan="1" colspan="1"><italic><tp:taxon-name><tp:taxon-name-part taxon-name-part-type="genus" reg="Heterolepisma">H.</tp:taxon-name-part> <tp:taxon-name-part taxon-name-part-type="species" reg="annectens">annectens</tp:taxon-name-part></tp:taxon-name></italic> lacks these macrochaetae. <italic><tp:taxon-name><tp:taxon-name-part taxon-name-part-type="genus" reg="Heterolepisma">H.</tp:taxon-name-part> <tp:taxon-name-part taxon-name-part-type="species" reg="pampeanum">pampeanum</tp:taxon-name-part></tp:taxon-name></italic> also lacks posterolateral macrochaetae. The remaining species bear 1+1 or 2+2 macrochaetae</td></tr><tr><td rowspan="1" colspan="1">Scales on femora and tibiae</td><td rowspan="1" colspan="1">Wide, rounded; absent on outer side of tibiae</td><td rowspan="1" colspan="1">Wide, subtriangular (narrower than in <italic><tp:taxon-name><tp:taxon-name-part taxon-name-part-type="genus" reg="Lapidisma">Lapidisma</tp:taxon-name-part></tp:taxon-name></italic>)</td><td rowspan="1" colspan="1">Lancet shaped, with apical indentation or acute</td><td rowspan="1" colspan="1">In some species lancet-shaped (usually acute, without apical indentation), observed in <italic><tp:taxon-name><tp:taxon-name-part taxon-name-part-type="genus" reg="Heterolepisma">H.</tp:taxon-name-part> <tp:taxon-name-part taxon-name-part-type="species" reg="bisetosum">bisetosum</tp:taxon-name-part></tp:taxon-name></italic>, <italic><tp:taxon-name><tp:taxon-name-part taxon-name-part-type="genus" reg="Heterolepisma">H.</tp:taxon-name-part> <tp:taxon-name-part taxon-name-part-type="species" reg="horni">horni</tp:taxon-name-part></tp:taxon-name></italic>, <italic><tp:taxon-name><tp:taxon-name-part taxon-name-part-type="genus" reg="Heterolepisma">H.</tp:taxon-name-part> <tp:taxon-name-part taxon-name-part-type="species" reg="mossambicense">mossambicense</tp:taxon-name-part></tp:taxon-name></italic>, <italic><tp:taxon-name><tp:taxon-name-part taxon-name-part-type="genus" reg="Heterolepisma">H.</tp:taxon-name-part> <tp:taxon-name-part taxon-name-part-type="species" reg="serranoi">serranoi</tp:taxon-name-part></tp:taxon-name></italic> and <italic><tp:taxon-name><tp:taxon-name-part taxon-name-part-type="genus" reg="Heterolepisma">H.</tp:taxon-name-part> <tp:taxon-name-part taxon-name-part-type="species" reg="tonga">tonga</tp:taxon-name-part></tp:taxon-name></italic>. Not described for some species</td></tr><tr><td rowspan="1" colspan="1">Thoracic sternites</td><td rowspan="1" colspan="1">Parabolic, with convex to slightly truncate hind margin</td><td rowspan="1" colspan="1">Parabolic, with convex hind margin</td><td rowspan="1" colspan="1">Parabolic, with convex hind margin</td><td rowspan="1" colspan="1">Cordiform with convex hind margin in most species, only in some the metasternum is truncated posteriorly. <italic><tp:taxon-name><tp:taxon-name-part taxon-name-part-type="genus" reg="Heterolepisma">H.</tp:taxon-name-part> <tp:taxon-name-part taxon-name-part-type="species" reg="pampeanum">pampeanum</tp:taxon-name-part></tp:taxon-name></italic> is the most similar to the new genera and to <italic><tp:taxon-name><tp:taxon-name-part taxon-name-part-type="genus" reg="Heterolepisma">H.</tp:taxon-name-part> <tp:taxon-name-part taxon-name-part-type="species" reg="andinum">andinum</tp:taxon-name-part></tp:taxon-name></italic>. Not described in some species</td></tr></tbody></table></table-wrap><table-wrap id="T5" position="float" orientation="portrait"><label>Table 5.</label><caption><p>Comparison of abdominal morphological characteristics between the new genera from Chile and the non-Australian species of <italic><tp:taxon-name><tp:taxon-name-part taxon-name-part-type="genus" reg="Heterolepisma">Heterolepisma</tp:taxon-name-part></tp:taxon-name></italic>. Characters observed in <italic><tp:taxon-name><tp:taxon-name-part taxon-name-part-type="genus" reg="Heterolepisma">H.</tp:taxon-name-part> <tp:taxon-name-part taxon-name-part-type="species" reg="andinum">andinum</tp:taxon-name-part></tp:taxon-name></italic> from Argentina are included in a separate column. Remaining species of <italic><tp:taxon-name><tp:taxon-name-part taxon-name-part-type="genus" reg="Heterolepisma">Heterolepisma</tp:taxon-name-part></tp:taxon-name></italic> are very heterogeneous and their original descriptions often lack characters useful for comparison (see notes in the corresponding column). *, according to the original description and/or with the key of <xref ref-type="bibr" rid="B23">Stach (1933)</xref>.</p></caption><table id="TID0EMCBI" rules="all"><tbody><tr><th rowspan="1" colspan="1">Character</th><th rowspan="1" colspan="1"><italic><tp:taxon-name><tp:taxon-name-part taxon-name-part-type="genus" reg="Lapidisma">Lapidisma</tp:taxon-name-part></tp:taxon-name></italic> gen. nov.</th><th rowspan="1" colspan="1"><italic><tp:taxon-name><tp:taxon-name-part taxon-name-part-type="genus" reg="Cactisma">Cactisma</tp:taxon-name-part></tp:taxon-name></italic> gen. nov.</th><th rowspan="1" colspan="1">
                      <italic>
                        <tp:taxon-name><tp:taxon-name-part taxon-name-part-type="genus" reg="Heterolepisma">Heterolepisma</tp:taxon-name-part> <tp:taxon-name-part taxon-name-part-type="species" reg="andinum">andinum</tp:taxon-name-part></tp:taxon-name>
                      </italic>
                    </th><th rowspan="1" colspan="1">Remaining <italic><tp:taxon-name><tp:taxon-name-part taxon-name-part-type="genus" reg="Heterolepisma">Heterolepisma</tp:taxon-name-part></tp:taxon-name></italic> (excluding Australian species)</th></tr><tr><td rowspan="4" colspan="1">Urotergite I chaetotaxy</td><td rowspan="1" colspan="1">3+3 combs</td><td rowspan="1" colspan="1">2+2 combs</td><td rowspan="1" colspan="1">3+3 combs</td><td rowspan="4" colspan="1">For some species 2+2 or 3+3 combs described, for other species data missing</td></tr><tr><td rowspan="1" colspan="1">A:6</td><td rowspan="1" colspan="1">A: 2</td><td rowspan="1" colspan="1">A: 4</td></tr><tr><td rowspan="1" colspan="1">B: 4–5</td><td rowspan="1" colspan="1">B: 1</td><td rowspan="1" colspan="1">B: 4</td></tr><tr><td rowspan="1" colspan="1">C: 1 or 2</td><td rowspan="1" colspan="1">C: 0</td><td rowspan="1" colspan="1">C: 1 or 2</td></tr><tr><td rowspan="4" colspan="1">Urotergites II–VII chaetotaxy</td><td rowspan="1" colspan="1">3+3 combs</td><td rowspan="1" colspan="1">3+3 combs</td><td rowspan="1" colspan="1">3+3 combs</td><td rowspan="4" colspan="1">3+3 combs with variable number of macrochaetae, usually less than in <italic><tp:taxon-name><tp:taxon-name-part taxon-name-part-type="genus" reg="Lapidisma">Lapidisma</tp:taxon-name-part></tp:taxon-name></italic> gen. nov.</td></tr><tr><td rowspan="1" colspan="1">A: 7–8</td><td rowspan="1" colspan="1">A: 3–5</td><td rowspan="1" colspan="1">A: 4–5</td></tr><tr><td rowspan="1" colspan="1">B: 5</td><td rowspan="1" colspan="1">B: 2–3</td><td rowspan="1" colspan="1">B: 4</td></tr><tr><td rowspan="1" colspan="1">C: 1–2</td><td rowspan="1" colspan="1">C: 1–2</td><td rowspan="1" colspan="1">C: 1–2</td></tr><tr><td rowspan="4" colspan="1">Urotergite VIII chaetotaxy</td><td rowspan="1" colspan="1">3+3 combs</td><td rowspan="1" colspan="1">2+2 combs</td><td rowspan="4" colspan="1">2+2 combs</td><td rowspan="4" colspan="1">Some species with 2+2 combs, some others with 3+3 combs.</td></tr><tr><td rowspan="1" colspan="1">A: 8</td><td rowspan="1" colspan="1">A: 2</td></tr><tr><td rowspan="1" colspan="1">B: 5,</td><td rowspan="1" colspan="1">C: 1–2</td></tr><tr><td rowspan="1" colspan="1">C: 1–2</td><td rowspan="1" colspan="1"/></tr><tr><td rowspan="1" colspan="1">Urotergite IX chaetotaxy</td><td rowspan="1" colspan="1">Without setae</td><td rowspan="1" colspan="1">Without setae or with few cilia</td><td rowspan="1" colspan="1">Without setae?</td><td rowspan="1" colspan="1">Some species lack setae and some others with 1+1 infralateral with one or few reduced setae</td></tr><tr><td rowspan="1" colspan="1">Urotergite X hind margin and shape</td><td rowspan="1" colspan="1">Subtrapezoidal short to subtriangular, slightly acute.</td><td rowspan="1" colspan="1">Truncate. Short trapezoidal shape</td><td rowspan="1" colspan="1">Short and slightly convex.</td><td rowspan="1" colspan="1">Long trapezoidal in most species, straight or slightly convex hind margin</td></tr><tr><td rowspan="1" colspan="1">Scales on basal divisions of cerci</td><td rowspan="1" colspan="1">Some lanceolate long, narrow, and acute scales</td><td rowspan="1" colspan="1">Not detected, even with <abbrev xmlns:xlink="http://www.w3.org/1999/xlink" xlink:title="scanning electronic microscope" id="ABBRID0EAJBI" xlink:type="simple">SEM</abbrev></td><td rowspan="1" colspan="1">Not detected</td><td rowspan="1" colspan="1">Not observed in most species</td></tr><tr><td rowspan="1" colspan="1">Urosternite I chaetotaxy</td><td rowspan="1" colspan="1">Without setae?</td><td rowspan="1" colspan="1">Without setae?</td><td rowspan="1" colspan="1">? (damaged)</td><td rowspan="1" colspan="1">Several species with a median comb, but without setae in some others. Inadequately reported in some species, including the type species <italic><tp:taxon-name><tp:taxon-name-part taxon-name-part-type="genus" reg="Heterolepisma">H.</tp:taxon-name-part> <tp:taxon-name-part taxon-name-part-type="species" reg="pampeanum">pampeanum</tp:taxon-name-part></tp:taxon-name></italic></td></tr><tr><td rowspan="1" colspan="1">Urosternites II–VII chaetotaxy</td><td rowspan="1" colspan="1">With 1+1 single macrochaetae</td><td rowspan="1" colspan="1">With 1+1 single macrochaetae</td><td rowspan="1" colspan="1">1+1 combs with several (3 or more macro-chaetae)*</td><td rowspan="1" colspan="1">For some species 1+1 single macrochaetae, for others 1+1 combs (probably including <italic><tp:taxon-name><tp:taxon-name-part taxon-name-part-type="genus" reg="Heterolepisma">H.</tp:taxon-name-part> <tp:taxon-name-part taxon-name-part-type="species" reg="pampeanum">pampeanum</tp:taxon-name-part></tp:taxon-name></italic>) described, for other species data missing</td></tr><tr><td rowspan="1" colspan="1">Urosternite / Coxite VIII</td><td rowspan="1" colspan="1">1+1 single macrochaetae</td><td rowspan="1" colspan="1">With 2+2 macrochaetae</td><td rowspan="1" colspan="1">1+1 combs with 3 macrochaetae</td><td rowspan="1" colspan="1">Most species with 1+1 or 2+2 macrochaetae</td></tr><tr><td rowspan="1" colspan="1">Number of pairs of styli</td><td rowspan="1" colspan="1">4 pairs in both sexes</td><td rowspan="1" colspan="1">Only one pair</td><td rowspan="1" colspan="1">Only one pair</td><td rowspan="1" colspan="1">Variable. Usually the number is 1–3 pairs of styli, with sexual dimorphism in some species</td></tr><tr><td rowspan="1" colspan="1">Scales on styli</td><td rowspan="1" colspan="1">Not visible in <abbrev xmlns:xlink="http://www.w3.org/1999/xlink" xlink:title="scanning electronic microscope" id="ABBRID0EIMBI" xlink:type="simple">SEM</abbrev> images</td><td rowspan="1" colspan="1">Not detected in <abbrev xmlns:xlink="http://www.w3.org/1999/xlink" xlink:title="scanning electronic microscope" id="ABBRID0EQMBI" xlink:type="simple">SEM</abbrev> images</td><td rowspan="1" colspan="1">Not observed</td><td rowspan="1" colspan="1">Not observed</td></tr><tr><td rowspan="1" colspan="1">Parameres</td><td rowspan="1" colspan="1">Large, ovoid, as long as the coxite IX and with an apical division</td><td rowspan="1" colspan="1">No males collected</td><td rowspan="1" colspan="1">Males not observed</td><td rowspan="1" colspan="1">Usually very small, only large ovoid in <italic><tp:taxon-name><tp:taxon-name-part taxon-name-part-type="genus" reg="Heterolepisma">H.</tp:taxon-name-part> <tp:taxon-name-part taxon-name-part-type="species" reg="annectens">annectens</tp:taxon-name-part></tp:taxon-name></italic> and <italic><tp:taxon-name><tp:taxon-name-part taxon-name-part-type="genus" reg="Heterolepisma">H.</tp:taxon-name-part> <tp:taxon-name-part taxon-name-part-type="species" reg="insulare">insulare</tp:taxon-name-part></tp:taxon-name></italic></td></tr></tbody></table></table-wrap></tp:treatment-sec><tp:treatment-sec sec-type="etymology" id="SECID0EAOBI"><title>Etymology.</title><p>This generic name is a fusion of the words ‘cactus’ and ‘lepisma’, the latter used for most genera of <tp:taxon-name><tp:taxon-name-part taxon-name-part-type="family">Lepismatidae</tp:taxon-name-part></tp:taxon-name>. Cactus derives through Latin from the ancient Greek word κάκτος used for an indetermined spiny plant and currently used for designating plants belonging to the family <tp:taxon-name><tp:taxon-name-part taxon-name-part-type="family">Cactaceae</tp:taxon-name-part></tp:taxon-name>; decaying specimens of these plants provide the habitat where this new silverfish has been found. The grammatical gender of this genus is neuter.</p></tp:treatment-sec><tp:treatment-sec><!--Section generated to contain objects referenced in tp:taxon-treatment.--><table-wrap id="T2" position="float" orientation="portrait"><label>Table 2.</label><caption><p>Comparison of cephalic and thoracic morphological characteristics of the new genera of <tp:taxon-name><tp:taxon-name-part taxon-name-part-type="subfamily">Heterolepismatinae</tp:taxon-name-part></tp:taxon-name> from Chile with <italic><tp:taxon-name><tp:taxon-name-part taxon-name-part-type="genus" reg="Silvestrisma">Silvestrisma</tp:taxon-name-part></tp:taxon-name></italic> gen. nov., <italic><tp:taxon-name><tp:taxon-name-part taxon-name-part-type="genus" reg="Maritisma">Maritisma</tp:taxon-name-part></tp:taxon-name></italic>, and <italic><tp:taxon-name><tp:taxon-name-part taxon-name-part-type="genus" reg="Vistrolepisma">Vistrolepisma</tp:taxon-name-part></tp:taxon-name></italic> nom. nov. from Australia. For comparison with <tp:taxon-name><tp:taxon-name-part taxon-name-part-type="subfamily">Heterolepismatinae</tp:taxon-name-part></tp:taxon-name> from other continents (all of them attributed so far to the genus <italic><tp:taxon-name><tp:taxon-name-part taxon-name-part-type="genus" reg="Heterolepisma">Heterolepisma</tp:taxon-name-part></tp:taxon-name></italic> s. str.), see Table <xref ref-type="table" rid="T4">4</xref>.</p></caption><table id="TID0EDPBG" rules="all"><tbody><tr><th rowspan="1" colspan="1">Character</th><th rowspan="1" colspan="1"><italic><tp:taxon-name><tp:taxon-name-part taxon-name-part-type="genus" reg="Lapidisma">Lapidisma</tp:taxon-name-part></tp:taxon-name></italic> gen. nov.</th><th rowspan="1" colspan="1"><italic><tp:taxon-name><tp:taxon-name-part taxon-name-part-type="genus" reg="Cactisma">Cactisma</tp:taxon-name-part></tp:taxon-name></italic> gen. nov.</th><th rowspan="1" colspan="1"><italic><tp:taxon-name><tp:taxon-name-part taxon-name-part-type="genus" reg="Silvestrisma">Silvestrisma</tp:taxon-name-part></tp:taxon-name></italic> gen. nov.</th><th rowspan="1" colspan="1"><italic><tp:taxon-name><tp:taxon-name-part taxon-name-part-type="genus" reg="Vistrolepisma">Vistrolepisma</tp:taxon-name-part></tp:taxon-name></italic> nom. nov.</th><th rowspan="1" colspan="1">
                      <italic>
                        <tp:taxon-name>
                          <tp:taxon-name-part taxon-name-part-type="genus" reg="Maritisma">Maritisma</tp:taxon-name-part>
                        </tp:taxon-name>
                      </italic>
                    </th></tr><tr><td rowspan="1" colspan="1">Median gap on frontal fringe</td><td rowspan="1" colspan="1">Yes</td><td rowspan="1" colspan="1">Yes</td><td rowspan="1" colspan="1">Variable (some species no gap), others with 1+1 macrochaetae in the middle of the gap)</td><td rowspan="1" colspan="1">Yes</td><td rowspan="1" colspan="1">No</td></tr><tr><td rowspan="1" colspan="1">Clypeal scales</td><td rowspan="1" colspan="1">Present, rounded (detected with <abbrev xmlns:xlink="http://www.w3.org/1999/xlink" xlink:title="scanning electronic microscope" id="ABBRID0EHYAG" xlink:type="simple">SEM</abbrev>)</td><td rowspan="1" colspan="1">Not detected (<abbrev xmlns:xlink="http://www.w3.org/1999/xlink" xlink:title="scanning electronic microscope" id="ABBRID0EPYAG" xlink:type="simple">SEM</abbrev> used)</td><td rowspan="1" colspan="1">Not detected or lanceolate</td><td rowspan="1" colspan="1">Detected in some species, triangular or lanceolate</td><td rowspan="1" colspan="1">Not detected (<abbrev xmlns:xlink="http://www.w3.org/1999/xlink" xlink:title="scanning electronic microscope" id="ABBRID0E4YAG" xlink:type="simple">SEM</abbrev> not used)</td></tr><tr><td rowspan="1" colspan="1">Bifid macro-chaetae on labrum</td><td rowspan="1" colspan="1">Yes</td><td rowspan="1" colspan="1">Yes</td><td rowspan="1" colspan="1">No, only small setae</td><td rowspan="1" colspan="1">Yes</td><td rowspan="1" colspan="1">Yes</td></tr><tr><td rowspan="1" colspan="1">Scales on scapus</td><td rowspan="1" colspan="1">Wide truncate, subtriangular (<abbrev xmlns:xlink="http://www.w3.org/1999/xlink" xlink:title="scanning electronic microscope" id="ABBRID0E3ZAG" xlink:type="simple">SEM</abbrev>)</td><td rowspan="1" colspan="1">Not detected (even with <abbrev xmlns:xlink="http://www.w3.org/1999/xlink" xlink:title="scanning electronic microscope" id="ABBRID0EE1AG" xlink:type="simple">SEM</abbrev>)</td><td rowspan="1" colspan="1">Absent. Perhaps in some species lanceolate</td><td rowspan="1" colspan="1">Triangular or lanceolate (in this case, with an apical indentation)</td><td rowspan="1" colspan="1">Not detected (<abbrev xmlns:xlink="http://www.w3.org/1999/xlink" xlink:title="scanning electronic microscope" id="ABBRID0ES1AG" xlink:type="simple">SEM</abbrev> not used)</td></tr><tr><td rowspan="1" colspan="1">Scales on pedicel</td><td rowspan="1" colspan="1">Triangular, truncate, or even bifid (<abbrev xmlns:xlink="http://www.w3.org/1999/xlink" xlink:title="scanning electronic microscope" id="ABBRID0E51AG" xlink:type="simple">SEM</abbrev>)</td><td rowspan="1" colspan="1">Not detected, even with <abbrev xmlns:xlink="http://www.w3.org/1999/xlink" xlink:title="scanning electronic microscope" id="ABBRID0EG2AG" xlink:type="simple">SEM</abbrev></td><td rowspan="1" colspan="1">Absent (or perhaps lanceolate in some species)</td><td rowspan="1" colspan="1">Sometimes, triangular</td><td rowspan="1" colspan="1">Absent</td></tr><tr><td rowspan="1" colspan="1">Styloconic sensilla on maxillary palp</td><td rowspan="1" colspan="1">3, slender styles with several short cones</td><td rowspan="1" colspan="1">(2-)3, slender styles with several short cones</td><td rowspan="1" colspan="1">Variable, but mostly 3 short styles with several long cones</td><td rowspan="1" colspan="1">3, slender styles with several long cones</td><td rowspan="1" colspan="1">Not detected, apparently only with a basiconic sensillum C</td></tr><tr><td rowspan="1" colspan="1">Scales on maxillary palp</td><td rowspan="1" colspan="1">Narrow lanceolate or subtriangular and truncate, on basal article</td><td rowspan="1" colspan="1">Not detected, even with <abbrev xmlns:xlink="http://www.w3.org/1999/xlink" xlink:title="scanning electronic microscope" id="ABBRID0EQ3AG" xlink:type="simple">SEM</abbrev></td><td rowspan="1" colspan="1">Absent or not detected</td><td rowspan="1" colspan="1">Sometimes observed, triangular</td><td rowspan="1" colspan="1">Absent or not detected</td></tr><tr><td rowspan="1" colspan="1">Papillae on labial palp</td><td rowspan="1" colspan="1">5 compact, forming two rows. Apical article wide.</td><td rowspan="1" colspan="1">5 compact, forming an oval shape. Apical article narrower.</td><td rowspan="1" colspan="1">5 usually compact, forming two more or less defined rows</td><td rowspan="1" colspan="1">5 compact, variable arrangement but tending to form only one row</td><td rowspan="1" colspan="1">5 not compact, forming two rows in a very wide article</td></tr><tr><td rowspan="1" colspan="1">Macrochaetae on posterior margins of thoracic nota</td><td rowspan="1" colspan="1">0</td><td rowspan="1" colspan="1">0</td><td rowspan="1" colspan="1">1–2</td><td rowspan="1" colspan="1">1–2</td><td rowspan="1" colspan="1">1</td></tr><tr><td rowspan="1" colspan="1">Scales on femora and tibiae</td><td rowspan="1" colspan="1">Wide, rounded; absent in outer side of tibiae, wider (<abbrev xmlns:xlink="http://www.w3.org/1999/xlink" xlink:title="scanning electronic microscope" id="ABBRID0EK5AG" xlink:type="simple">SEM</abbrev>)</td><td rowspan="1" colspan="1">Wide, subtriangular narrower (<abbrev xmlns:xlink="http://www.w3.org/1999/xlink" xlink:title="scanning electronic microscope" id="ABBRID0ES5AG" xlink:type="simple">SEM</abbrev>)</td><td rowspan="1" colspan="1">Absent or lanceolate</td><td rowspan="1" colspan="1">Triangular to rounded, wide</td><td rowspan="1" colspan="1">Absent</td></tr><tr><td rowspan="1" colspan="1">Thoracic sternites</td><td rowspan="1" colspan="1">Parabolic, with convex to slightly truncate hind margin</td><td rowspan="1" colspan="1">Parabolic, with convex hind margin</td><td rowspan="1" colspan="1">Triangular to parabolic, usually with convex hind margin</td><td rowspan="1" colspan="1">Trapezoidal, with truncate hind margin</td><td rowspan="1" colspan="1">Sub-parabolic, with convex hind margin</td></tr></tbody></table></table-wrap><table-wrap id="T3" position="float" orientation="portrait"><label>Table 3.</label><caption><p>Comparison of abdominal morphological characteristics of the new genera of <tp:taxon-name><tp:taxon-name-part taxon-name-part-type="subfamily">Heterolepismatinae</tp:taxon-name-part></tp:taxon-name> from Chile with <italic><tp:taxon-name><tp:taxon-name-part taxon-name-part-type="genus" reg="Silvestrisma">Silvestrisma</tp:taxon-name-part></tp:taxon-name></italic> gen. nov., <italic><tp:taxon-name><tp:taxon-name-part taxon-name-part-type="genus" reg="Maritisma">Maritisma</tp:taxon-name-part></tp:taxon-name></italic> and <italic><tp:taxon-name><tp:taxon-name-part taxon-name-part-type="genus" reg="Vistrolepisma">Vistrolepisma</tp:taxon-name-part></tp:taxon-name></italic> nom. nov. from Australia. For comparison with <tp:taxon-name><tp:taxon-name-part taxon-name-part-type="subfamily">Heterolepismatinae</tp:taxon-name-part></tp:taxon-name> from other continents (all of them attributed so far to the genus <italic><tp:taxon-name><tp:taxon-name-part taxon-name-part-type="genus" reg="Heterolepisma">Heterolepisma</tp:taxon-name-part></tp:taxon-name></italic> s. str.), see Table <xref ref-type="table" rid="T5">5</xref>.</p></caption><table id="TID0EY1BG" rules="all"><tbody><tr><th rowspan="1" colspan="1">Character</th><th rowspan="1" colspan="1"><italic><tp:taxon-name><tp:taxon-name-part taxon-name-part-type="genus" reg="Lapidisma">Lapidisma</tp:taxon-name-part></tp:taxon-name></italic> gen. nov.</th><th rowspan="1" colspan="1"><italic><tp:taxon-name><tp:taxon-name-part taxon-name-part-type="genus" reg="Cactisma">Cactisma</tp:taxon-name-part></tp:taxon-name></italic> gen. nov.</th><th rowspan="1" colspan="1"><italic><tp:taxon-name><tp:taxon-name-part taxon-name-part-type="genus" reg="Silvestrisma">Silvestrisma</tp:taxon-name-part></tp:taxon-name></italic> gen. nov.</th><th rowspan="1" colspan="1"><italic><tp:taxon-name><tp:taxon-name-part taxon-name-part-type="genus" reg="Vistrolepisma">Vistrolepisma</tp:taxon-name-part></tp:taxon-name></italic> nom. nov.</th><th rowspan="1" colspan="1">
                      <italic>
                        <tp:taxon-name>
                          <tp:taxon-name-part taxon-name-part-type="genus" reg="Maritisma">Maritisma</tp:taxon-name-part>
                        </tp:taxon-name>
                      </italic>
                    </th></tr><tr><td rowspan="4" colspan="1">Urotergite I chaetotaxy</td><td rowspan="1" colspan="1">3+3 combs</td><td rowspan="1" colspan="1">2+2 combs</td><td rowspan="1" colspan="1">2+2 or 3+3 combs</td><td rowspan="1" colspan="1">2+2 or 3+3 combs</td><td rowspan="1" colspan="1">3+3 combs</td></tr><tr><td rowspan="1" colspan="1">A: 6</td><td rowspan="1" colspan="1">A: 2</td><td rowspan="1" colspan="1">A: 1–3</td><td rowspan="1" colspan="1">A: 1–3</td><td rowspan="1" colspan="1">A: 1</td></tr><tr><td rowspan="1" colspan="1">B: 4–5</td><td rowspan="1" colspan="1">B: 1</td><td rowspan="1" colspan="1">B: 1–3</td><td rowspan="1" colspan="1">B: 1–2</td><td rowspan="1" colspan="1">B: 1</td></tr><tr><td rowspan="1" colspan="1">C: 1 or 2</td><td rowspan="1" colspan="1">C: 0</td><td rowspan="1" colspan="1">C: 0–1</td><td rowspan="1" colspan="1">C: 0–1</td><td rowspan="1" colspan="1">C: 1</td></tr><tr><td rowspan="4" colspan="1">Urotergites II–VII chaetotaxy</td><td rowspan="1" colspan="1">3+3 combs</td><td rowspan="1" colspan="1">3+3 combs</td><td rowspan="1" colspan="1">3+3 combs</td><td rowspan="1" colspan="1">3+3 combs</td><td rowspan="1" colspan="1">3+3 combs</td></tr><tr><td rowspan="1" colspan="1">A: 7–8</td><td rowspan="1" colspan="1">A: 3–5</td><td rowspan="1" colspan="1">A: 2–5</td><td rowspan="1" colspan="1">A: 1–6</td><td rowspan="1" colspan="1">A: 1–3</td></tr><tr><td rowspan="1" colspan="1">B: 5</td><td rowspan="1" colspan="1">B: 2–3</td><td rowspan="1" colspan="1">B: 1–4</td><td rowspan="1" colspan="1">B: 1–4</td><td rowspan="1" colspan="1">B: 1–3</td></tr><tr><td rowspan="1" colspan="1">C: 1–2</td><td rowspan="1" colspan="1">C: 1–2</td><td rowspan="1" colspan="1">C: 1–2</td><td rowspan="1" colspan="1">C: 1</td><td rowspan="1" colspan="1">C: 1</td></tr><tr><td rowspan="4" colspan="1">Urotergite VIII chaetotaxy</td><td rowspan="1" colspan="1">3+3 combs</td><td rowspan="1" colspan="1">2+2 combs</td><td rowspan="1" colspan="1">2+2 or 3+3 combs</td><td rowspan="1" colspan="1">2+2 combs</td><td rowspan="1" colspan="1">2+2 combs</td></tr><tr><td rowspan="1" colspan="1">A: 8</td><td rowspan="1" colspan="1">A: 2</td><td rowspan="1" colspan="1">A: 3</td><td rowspan="1" colspan="1">A: 2–5</td><td rowspan="1" colspan="1">A: 1–2</td></tr><tr><td rowspan="1" colspan="1">B: 5</td><td rowspan="2" colspan="1">C: 1–2</td><td rowspan="1" colspan="1">B:</td><td rowspan="2" colspan="1">C: 1</td><td rowspan="2" colspan="1">C: 1</td></tr><tr><td rowspan="1" colspan="1">C: 1–2</td><td rowspan="1" colspan="1">C: 1–2</td></tr><tr><td rowspan="1" colspan="1">Urotergite IX chaetotaxy</td><td rowspan="1" colspan="1">Without setae</td><td rowspan="1" colspan="1">Without setae or with few cilia</td><td rowspan="1" colspan="1">Variable. Bare or few infra-lateral setae</td><td rowspan="1" colspan="1">With infralateral groups of cilia</td><td rowspan="1" colspan="1">With 3+3 infralateral setulae</td></tr><tr><td rowspan="1" colspan="1">Urotergite X hind margin and shape</td><td rowspan="1" colspan="1">Subtrapezoidal short to subtriangular, slightly acute.</td><td rowspan="1" colspan="1">Truncate. Short trapezoidal shape</td><td rowspan="1" colspan="1">Relatively long, round, or sometimes approaching trapezoidal</td><td rowspan="1" colspan="1">Usually convex short</td><td rowspan="1" colspan="1">Slightly convex and very short</td></tr><tr><td rowspan="1" colspan="1">Scales on basal divisions of cerci</td><td rowspan="1" colspan="1">Some lanceolate long, narrow acute scales</td><td rowspan="1" colspan="1">Not detected, even with <abbrev xmlns:xlink="http://www.w3.org/1999/xlink" xlink:title="scanning electronic microscope" id="ABBRID0EVKBG" xlink:type="simple">SEM</abbrev></td><td rowspan="1" colspan="1">Absent or narrow lanceolate and acute</td><td rowspan="1" colspan="1">Lanceolate, narrow, and acute; triangular in some species</td><td rowspan="1" colspan="1">Absent</td></tr><tr><td rowspan="1" colspan="1">Urosternite I chaetotaxy</td><td rowspan="1" colspan="1">Without setae?</td><td rowspan="1" colspan="1">Without setae?</td><td rowspan="1" colspan="1">Variable (with or without a median comb)</td><td rowspan="1" colspan="1">Without setae</td><td rowspan="1" colspan="1">With one median comb</td></tr><tr><td rowspan="1" colspan="1">Urosternites II–VII chaetotaxy</td><td rowspan="1" colspan="1">With 1+1 single macrochaetae</td><td rowspan="1" colspan="1">With 1+1 single macrochaetae</td><td rowspan="1" colspan="1">Variable (1+1 macrochaetae or 1+1 combs)</td><td rowspan="1" colspan="1">Usually with 1+1 single macrochaetae</td><td rowspan="1" colspan="1">With 1+1 combs of 4–12 macrochaetae</td></tr><tr><td rowspan="1" colspan="1">Urosternite / Coxite VIII</td><td rowspan="1" colspan="1">1+1 single macrochaetae</td><td rowspan="1" colspan="1">With 2+2 macrochaetae</td><td rowspan="1" colspan="1">Variable (1+1 macrochaetae or 1+1 combs)</td><td rowspan="1" colspan="1">With 1+1 single macrochaetae</td><td rowspan="1" colspan="1">With 1–2 + 1–2 macrochaetae</td></tr><tr><td rowspan="1" colspan="1">Number of pairs of styli</td><td rowspan="1" colspan="1">4 pairs in both sexes</td><td rowspan="1" colspan="1">Only one pair</td><td rowspan="1" colspan="1">1–3 pairs; in some species, differences between sexes</td><td rowspan="1" colspan="1">3–6 pairs; in some species differences between sexes and between genetically similar populations</td><td rowspan="1" colspan="1">Only one pair</td></tr><tr><td rowspan="1" colspan="1">Scales on styli</td><td rowspan="1" colspan="1">Not visible in <abbrev xmlns:xlink="http://www.w3.org/1999/xlink" xlink:title="scanning electronic microscope" id="ABBRID0EVNBG" xlink:type="simple">SEM</abbrev> images</td><td rowspan="1" colspan="1">Not detected with <abbrev xmlns:xlink="http://www.w3.org/1999/xlink" xlink:title="scanning electronic microscope" id="ABBRID0E4NBG" xlink:type="simple">SEM</abbrev></td><td rowspan="1" colspan="1">Absent</td><td rowspan="1" colspan="1">Triangular</td><td rowspan="1" colspan="1">Absent</td></tr><tr><td rowspan="1" colspan="1">Parameres</td><td rowspan="1" colspan="1">Large, ovoid, as long as the ninth coxite and with an apical division</td><td rowspan="1" colspan="1">No males collected</td><td rowspan="1" colspan="1">Small, conical, more or less long, smaller than the ninth coxite</td><td rowspan="1" colspan="1">Small, conical, more or less long, smaller than the ninth coxite</td><td rowspan="1" colspan="1">Relatively large, conical, almost as long as the ninth coxite</td></tr></tbody></table></table-wrap></tp:treatment-sec><ref-list><ref id="B23"><mixed-citation xmlns:xlink="http://www.w3.org/1999/xlink" xlink:type="simple"><person-group><name name-style="western"><surname>Stach</surname><given-names>J</given-names></name></person-group> (<year>1933</year>) <article-title><italic><tp:taxon-name><tp:taxon-name-part taxon-name-part-type="genus">Heterolepisma</tp:taxon-name-part> <tp:taxon-name-part taxon-name-part-type="species">horni</tp:taxon-name-part></tp:taxon-name></italic> n.sp. und die Zusammenstellung der Arten der Gattung <italic><tp:taxon-name><tp:taxon-name-part taxon-name-part-type="genus">Heterolepisma</tp:taxon-name-part></tp:taxon-name></italic> (<tp:taxon-name><tp:taxon-name-part taxon-name-part-type="order">Thysanura</tp:taxon-name-part></tp:taxon-name>).</article-title><source>Annales Musei Zoologici Polonici, Warszawa</source><volume>9</volume>(<issue>22</issue>): <fpage>341</fpage>–<lpage>350</lpage>.</mixed-citation></ref></ref-list></tp:taxon-treatment>
