# Supplementary material for: ﻿Morphological and molecular revision of the subfamily Heterolepismatinae (Zygentoma, Lepismatidae), with descriptions of two new genera from the Atacama Desert, Chile
Source: Zookeys. 2025 Nov 20;1260:233–78. doi: 10.3897/zookeys.1260.151902 (PMC12661332; doi:10.3897/zookeys.1260.151902)
Supplement: XML Treatment for Cactisma camanchaca [file zookeys.1260.151902-treatment4.xml]

<!DOCTYPE tp:taxon-treatment
  PUBLIC "-//TaxonX//DTD Taxonomic Treatment Publishing DTD v0 20100105//EN" "tax-treatment-NSO.dtd">
<tp:taxon-treatment xmlns:tp="http://www.plazi.org/taxpub"><tp:treatment-meta><kwd-group><label>Taxon classification</label><kwd>
                <named-content content-type="kingdom">Animalia</named-content>
              </kwd><kwd>
                <named-content content-type="order">Zygentoma</named-content>
              </kwd><kwd>
                <named-content content-type="family">Lepismatidae</named-content>
              </kwd></kwd-group><mixed-citation publication-type="journal"><person-group><name><surname>Molero-Baltanás</surname><given-names>Rafael</given-names></name><name><surname>Zúñiga-Reinoso</surname><given-names>Álvaro</given-names></name><name><surname>Gaju-Ricart</surname><given-names>Miquel</given-names></name><name><surname>Predel</surname><given-names>Reinhard</given-names></name></person-group><article-title>﻿Morphological and molecular revision of the subfamily <tp:taxon-name><tp:taxon-name-part taxon-name-part-type="subfamily">Heterolepismatinae</tp:taxon-name-part></tp:taxon-name> (<tp:taxon-name><tp:taxon-name-part taxon-name-part-type="order">Zygentoma</tp:taxon-name-part></tp:taxon-name>, <tp:taxon-name><tp:taxon-name-part taxon-name-part-type="family">Lepismatidae</tp:taxon-name-part></tp:taxon-name>), with descriptions of two new genera from the Atacama Desert, Chile</article-title><source>Zookeys</source><day>20</day><month>11</month><year>2025</year><volume>1260</volume><fpage>233</fpage><lpage>278</lpage><pub-id pub-id-type="doi">10.3897/zookeys.1260.151902</pub-id></mixed-citation></tp:treatment-meta><tp:nomenclature><label>﻿</label><tp:taxon-name><object-id xmlns:xlink="http://www.w3.org/1999/xlink" content-type="arpha" xlink:type="simple">6C448F75-0B2A-5936-B7B7-A3559EDC7CCC</object-id>
              <tp:taxon-name-part taxon-name-part-type="genus" reg="Cactisma">Cactisma</tp:taxon-name-part>
              <tp:taxon-name-part taxon-name-part-type="species" reg="camanchaca">camanchaca</tp:taxon-name-part>
              <object-id xmlns:xlink="http://www.w3.org/1999/xlink" content-type="zoobank" xlink:type="simple">https://zoobank.org/E232770E-672A-4FD7-BD29-FDAC0A1E7FFD</object-id>
            </tp:taxon-name><tp:taxon-status xmlns:xlink="http://www.w3.org/1999/xlink" xlink:type="simple">sp. nov.</tp:taxon-status><xref ref-type="fig" rid="F11">Figs 11</xref><xref ref-type="fig" rid="F12">, 12</xref><xref ref-type="fig" rid="F13">, 13</xref><xref ref-type="fig" rid="F14">, 14</xref><xref ref-type="fig" rid="F15">, 15</xref><xref ref-type="fig" rid="F16">, 16</xref><xref ref-type="fig" rid="F17">, 17</xref></tp:nomenclature><tp:treatment-sec sec-type="type material" id="SECID0E5QBI"><title>Type material.</title><p><bold><italic>Holotype</italic></bold>: Chile • Antofagasta Region, Caleta el Cobre, Cuesta el Cobre, under dried cacti of the species <tp:taxon-name><tp:taxon-name-part taxon-name-part-type="genus" reg="Copiapoa">Copiapoa</tp:taxon-name-part> (<tp:taxon-name-part taxon-name-part-type="subgenus" reg="Pilocopiapoa">Pilocopiapoa</tp:taxon-name-part>) <tp:taxon-name-part taxon-name-part-type="species" reg="solaris">solaris</tp:taxon-name-part></tp:taxon-name> (F. Ritter) F. Ritter; <named-content xmlns:xlink="http://www.w3.org/1999/xlink" content-type="dwc:verbatimCoordinates" xlink:type="simple"><named-content content-type="geo-json" specific-use="{&#34;type&#34;:&#34;Point&#34;,&#34;coordinates&#34;:[-70.493333,-24.297167]}" id="NCID0E1RBI" xlink:type="simple">24°17.83'S, 70°29.6'W</named-content></named-content>; 750 m a.s.l.; 04.IX.2024. Leg. A. Zúñiga. 1♀* mounted on slide [<named-content xmlns:xlink="http://www.w3.org/1999/xlink" content-type="dwc:institutional_code" xlink:title="Museo Nacional de Historia Natural, Santiago" xlink:href="http://grbio.org/institution/museo-nacional-de-historia-natural-santiago" xlink:type="simple">MNNC</named-content>]. <bold><italic>Paratypes</italic></bold>: Same collection data as for holotype. One specimen mounted on slide: 1♀ juvenile [<named-content xmlns:xlink="http://www.w3.org/1999/xlink" content-type="dwc:institutional_code" xlink:title="Departamento de Zoología, Universidad de Córdoba" xlink:href="http://grbio.org/institution/universidad-de-c%C3%B3rdoba-0" xlink:type="simple">UCO</named-content>]. Two specimens mounted on disc and gold coated: 1♀ [<named-content xmlns:xlink="http://www.w3.org/1999/xlink" content-type="dwc:institutional_code" xlink:title="Museo de Zoología de la Universidad de Concepción" xlink:href="http://grbio.org/institution/museo-de-zoologia-universidad-de-concepcion" xlink:type="simple">MZUC</named-content>], 1♀ [<named-content xmlns:xlink="http://www.w3.org/1999/xlink" content-type="dwc:institutional_code" xlink:title="Museo Nacional de Historia Natural, Santiago" xlink:href="http://grbio.org/institution/museo-nacional-de-historia-natural-santiago" xlink:type="simple">MNNC</named-content>] and two specimens preserved in ethanol 70%: 1♀ adult /1♀ juvenile [<named-content xmlns:xlink="http://www.w3.org/1999/xlink" content-type="dwc:institutional_code" xlink:title="Departamento de Zoología, Universidad de Córdoba" xlink:href="http://grbio.org/institution/universidad-de-c%C3%B3rdoba-0" xlink:type="simple">UCO</named-content>].</p></tp:treatment-sec><tp:treatment-sec sec-type="diagnosis" id="SECID0EWSBI"><title>Diagnosis.</title><p>As indicated for the new genus <italic><tp:taxon-name><tp:taxon-name-part taxon-name-part-type="genus" reg="Cactisma">Cactisma</tp:taxon-name-part></tp:taxon-name></italic> gen. nov.</p></tp:treatment-sec><tp:treatment-sec sec-type="description" id="SECID0EDTBI"><title>Description.</title><p>Habitus as in Fig. <xref ref-type="fig" rid="F11">11</xref>; body shape subcylindrical, more slender than <italic><tp:taxon-name><tp:taxon-name-part taxon-name-part-type="genus" reg="Lapidisma">Lapidisma</tp:taxon-name-part> <tp:taxon-name-part taxon-name-part-type="species" reg="paposanum">paposanum</tp:taxon-name-part></tp:taxon-name></italic> sp. nov. Body length of holotype: 7.5 mm. Maximum body length observed in type series: 8.5 mm. Maximum preserved length antennae is 4.8 mm, but in live specimens antennae are as long as the body or slightly shorter. Epidermic pigment present, light brownish, only intense on margins of head, antennae, palps, urotergite X, styli, and caudal filaments. Macrochaetae smooth, bifid, hyaline, or pale yellowish. Body covered with oval or rounded scales (Fig. <xref ref-type="fig" rid="F12">12A</xref>); those with oval shape are the largest, reaching 180 × 110 µm, while the usual size of rounded dorsal and ventral scales is ~100 × 100 µm; the apical margin is rounded and the basal margin surrounds the socket forming more or less developed expansions (orbicular scales, Fig. <xref ref-type="fig" rid="F12">12B</xref>); all of them have very dense parallel ribs. Scales are also present on coxae, femora and tibiae and apparently absent from the remaining appendages; the shape of femoral and tibial scales is modified (see below).</p><fig id="F11" position="float" orientation="portrait"><object-id xmlns:xlink="http://www.w3.org/1999/xlink" content-type="doi" xlink:type="simple">10.3897/zookeys.1260.151902.figure11</object-id><object-id xmlns:xlink="http://www.w3.org/1999/xlink" content-type="arpha" xlink:type="simple">812B51FD-630F-52FC-B44B-6DB16D1CDA71</object-id><label>Figure 11.</label><caption><p><italic><tp:taxon-name><tp:taxon-name-part taxon-name-part-type="genus" reg="Cactisma">Cactisma</tp:taxon-name-part> <tp:taxon-name-part taxon-name-part-type="species" reg="camanchaca">camanchaca</tp:taxon-name-part></tp:taxon-name></italic> sp. nov., living specimen from the type locality at Cuesta el Cobre, Atacama Desert, Chile. (Photo: P. Pinto).</p></caption><graphic xmlns:xlink="http://www.w3.org/1999/xlink" xlink:href="zookeys-1260-233_article-151902__-g011.jpg" position="float" orientation="portrait" xlink:type="simple" id="oo_1471797.jpg"><uri content-type="original_file" xlink:type="simple">https://binary.pensoft.net/fig/1471797</uri></graphic></fig><fig id="F12" position="float" orientation="portrait"><object-id xmlns:xlink="http://www.w3.org/1999/xlink" content-type="doi" xlink:type="simple">10.3897/zookeys.1260.151902.figure12</object-id><object-id xmlns:xlink="http://www.w3.org/1999/xlink" content-type="arpha" xlink:type="simple">62B326C2-87BB-5F80-BD79-1435389C5E81</object-id><label>Figure 12.</label><caption><p><italic><tp:taxon-name><tp:taxon-name-part taxon-name-part-type="genus" reg="Cactisma">Cactisma</tp:taxon-name-part> <tp:taxon-name-part taxon-name-part-type="species" reg="camanchaca">camanchaca</tp:taxon-name-part></tp:taxon-name></italic> sp. nov. <bold>A.</bold> Typical rounded scales covering the body (procoxa and part of the prosternum); <bold>B.</bold> Detail of an orbicular dorsal scale; <bold>C.</bold> Overview of chaetotaxy of frons, clypeus and labrum; most setae represented by their insertions only; <bold>D.</bold> Compound eye showing 12 ommatidia; <bold>E.</bold> Idem, another specimen with 11 ommatidia; <bold>F.</bold> Mandible; <bold>G.</bold> Part of the antennal flagellum. Abbreviation: bC: basiconic sensillum type C, Ch: row of chaetic sensilla, Ch-b: second row of chaetic sensilla, present in a more basal position on some annuli, dbA-bC: diad consisting of a basiconic sensillum type A and a basiconic sensillum type C, dbA-t: diad consisting of a basiconic sensillum type A and a trichoid sensillum, dbC-t: diad consisting of a basiconic sensillum type C and a trichoid sensillum, t: trichoid sensillum, T: trichobothrium.</p></caption><graphic xmlns:xlink="http://www.w3.org/1999/xlink" xlink:href="zookeys-1260-233_article-151902__-g012.jpg" position="float" orientation="portrait" xlink:type="simple" id="oo_1471815.jpg"><uri content-type="original_file" xlink:type="simple">https://binary.pensoft.net/fig/1471815</uri></graphic></fig><p>Cephalic capsule with scales, except on clypeus and labrum. Frontal chaetotaxy extends from the periocular areas to the fronto-lateral corner; in the median part of the frons is an area with only a single row of macrochaetae close to the fronto-clypeal suture. The fronto-lateral fringe of macrochaetae has three or four series of macrochaetae, except for a lateral part anterior of the compound eyes where macrochaetae extend to the inner part of the frons forming a subtriangular tuft (Fig. <xref ref-type="fig" rid="F12">12C</xref>). The clypeus is mostly covered by a continuous broad fringe of macrochaetae consisting of six to eight irregularly arranged rows, including a row close to the frons; an area without setae on the margin close to the labrum. Labrum with a continuous fringe of densely packed setae of different length, some of which are bifid (Fig. <xref ref-type="fig" rid="F12">12D</xref>). Compound eyes usually with 12 ommatidia, sometimes only with 10 or 11 (Fig. <xref ref-type="fig" rid="F12">12D, E</xref>). Scape longer than pedicel, both apparently lacking scales and bearing a subapical ring of setae on their dorsal side. Antennal flagellum with chaetic, trichoid, and basiconic sensilla, as well as trichobothria; some basiconic sensilla are grouped in pairs (dyads) or grouped with trichoid sensilla, forming dyads or triads (Fig. <xref ref-type="fig" rid="F12">12G</xref>).</p><p>Mandibles with a well-developed incisive area with several teeth and a reduced molar area; below this area is a tuft of ~12 or 13 short macrochaetae and a characteristic long tuft on the basal part of the outer side with ~70 macrochaetae (Fig. <xref ref-type="fig" rid="F12">12F</xref>). Galea without apical tubercle. Lacinia with six or seven lamellate processes and a row of five or six apically bifid setae (Fig. <xref ref-type="fig" rid="F13">13A</xref>). Maxillary palp with its apical article slightly shorter than the antepenultimate, ~4.6–6.5× longer than wide and ~0.95–1.15× longer than the penultimate (Fig. <xref ref-type="fig" rid="F13">13B</xref>). This palp apparently lacks scales and bears some strong setae that are not clearly bifid apically on the apical region of the three basal articles. The apical article usually has three (two in some specimens) styloconic sensilla with a slender cylindrical style that is as long or slightly shorter than the distal width of the article, and four or five apical cones (Fig. <xref ref-type="fig" rid="F13">13C, D</xref>). In addition to the styloconic sensilla, a single cylindrical basiconic sensillum type C and four or five basiconic sensilla type B (Fig. <xref ref-type="fig" rid="F13">13D, E</xref>). All basiconic and styloconic sensilla are located at the distal part of the apical article; in addition, few coeloconic sensilla distributed over the complete length of article.</p><fig id="F13" position="float" orientation="portrait"><object-id xmlns:xlink="http://www.w3.org/1999/xlink" content-type="doi" xlink:type="simple">10.3897/zookeys.1260.151902.figure13</object-id><object-id xmlns:xlink="http://www.w3.org/1999/xlink" content-type="arpha" xlink:type="simple">62F37A65-CF1B-54B4-B0FA-AAC03271D3E7</object-id><label>Figure 13.</label><caption><p><italic><tp:taxon-name><tp:taxon-name-part taxon-name-part-type="genus" reg="Cactisma">Cactisma</tp:taxon-name-part> <tp:taxon-name-part taxon-name-part-type="species" reg="camanchaca">camanchaca</tp:taxon-name-part></tp:taxon-name></italic> sp. nov. <bold>A.</bold> Apex of lacinia and galea; <bold>B.</bold> Ventral side of the head (right part); <bold>C.</bold> Apical part of the distal article of the maxillary palp with three styloconic sensilla; <bold>D.</bold> Idem, detail with two styloconic sensilla (asterisks), four basiconic sensilla type B (arrowheads), and the socket of a basiconic sensillum type C (box); <bold>E.</bold> Intact basiconic sensillum from distal article of the maxillary palp of another specimen, showing a single apical pore; <bold>F.</bold> Labium with palps; <bold>G.</bold> Micrograph of the apical article of the labial palp of the holotype, showing the five sensory papillae arranged in an oval shape; <bold>H.</bold> Distal article of labial palp, area with basiconic sensilla marked by a white box; <bold>I.</bold> Detail of (<bold>H</bold>) with single basiconic sensillum type C (arrowhead) and two basiconic sensilla type B (arrowheads). Abbreviations: E: eye, Lp: labial palp, Md: mandible, Mxp: maxillary palp, L: labium (mentum), P: antennal pedicel, Pr: presternum.</p></caption><graphic xmlns:xlink="http://www.w3.org/1999/xlink" xlink:href="zookeys-1260-233_article-151902__-g013.jpg" position="float" orientation="portrait" xlink:type="simple" id="oo_1471816.jpg"><uri content-type="original_file" xlink:type="simple">https://binary.pensoft.net/fig/1471816</uri></graphic></fig><p>Labium as in Fig. <xref ref-type="fig" rid="F13">13F</xref>, with mentum clearly wider than long, the labial palp with its apical article not widened, the latter ~1.15–1.35× longer than wide and only slightly wider (~10%) than the maximum width of the penultimate article (Fig. <xref ref-type="fig" rid="F13">13G, H</xref>); it bears five papillae arranged in two curved lines, which can be interpreted as a pattern 3+2, but they can be better described as arranged in an oval shape (Fig. <xref ref-type="fig" rid="F13">13G, H</xref>). On the outer side of the apical article four or five basiconic sensilla type B and a single basiconic sensillum type C (Fig. <xref ref-type="fig" rid="F13">13I</xref>). In addition to the region-specific basiconic sensilla, several coeloconic sensilla are scattered over the entire apical article.</p><p>Pronotal collar continuous, with obliquely arranged rows of macrochaetae, containing four or five macrochaetae per row in the medio-lateral parts, but only one or two macrochaetae per row in the middle and at the anterolateral corners (Fig. <xref ref-type="fig" rid="F14">14A</xref>). Lateral margins of thoracic nota with several macrochaetae, either singly or in groups of two; some of them clearly marginal, while others are inserted at a more submarginal position; the macrochaetae that are not strictly marginal can be considered as reduced combs of only one or two macrochaetae. Two trichobothria likely present on the lateral margins of all thoracic nota; the position of these trichobothria is sometimes not clearly visible when they are broken off. On the pronotum, trichobothria have been observed at 0.49 (anterior trichobothrium) and 0.72 (posterior trichobothrium) of the lateral margins (Fig. <xref ref-type="fig" rid="F14">14A</xref>); on the mesonotum, at 0.6 and 0.78–0.82, respectively (Fig. <xref ref-type="fig" rid="F14">14B</xref>), and on the metanotum at 0.77 and 0.86, respectively (Fig. <xref ref-type="fig" rid="F14">14C</xref>). Posterior margins of thoracic nota without setae, except for the most posterior comb of the lateral margin, which is inserted at the posterolateral corner; these posterolateral combs consist of two large macrochaetae and one or two smaller setae inserted posteriorly to the macrochaetae, close to the margin of the notum (Fig. <xref ref-type="fig" rid="F14">14D</xref>, also visible in Fig. <xref ref-type="fig" rid="F14">14A−C</xref>).</p><fig id="F14" position="float" orientation="portrait"><object-id xmlns:xlink="http://www.w3.org/1999/xlink" content-type="doi" xlink:type="simple">10.3897/zookeys.1260.151902.figure14</object-id><object-id xmlns:xlink="http://www.w3.org/1999/xlink" content-type="arpha" xlink:type="simple">0C1E0472-9CD9-5949-96A7-DA69A9B9FBE1</object-id><label>Figure 14.</label><caption><p><italic><tp:taxon-name><tp:taxon-name-part taxon-name-part-type="genus" reg="Cactisma">Cactisma</tp:taxon-name-part> <tp:taxon-name-part taxon-name-part-type="species" reg="camanchaca">camanchaca</tp:taxon-name-part></tp:taxon-name></italic> sp. nov. <bold>A.</bold> Pronotum with position of trichobothria visible on the right side; <bold>B.</bold> Mesonotum, left margin; <bold>C.</bold> Metanotum, right margin; with anterior and posterior trichobothria visible; <bold>D.</bold><abbrev xmlns:xlink="http://www.w3.org/1999/xlink" xlink:title="scanning electronic microscope" id="ABBRID0EP1BI" xlink:type="simple">SEM</abbrev> image of the posterior lateral comb of the metanotum; <bold>E.</bold> Prosternum; <bold>F.</bold> Mesosternum; <bold>G.</bold> Metasternum.</p></caption><graphic xmlns:xlink="http://www.w3.org/1999/xlink" xlink:href="zookeys-1260-233_article-151902__-g014.jpg" position="float" orientation="portrait" xlink:type="simple" id="oo_1471798.jpg"><uri content-type="original_file" xlink:type="simple">https://binary.pensoft.net/fig/1471798</uri></graphic></fig><p>Presternum of prothorax short, with two transverse irregular rows of macrochaetae (Fig. <xref ref-type="fig" rid="F13">13B</xref>). Thoracic sternites with parabolic shape, as in Fig. <xref ref-type="fig" rid="F14">14E−G</xref>. Prosternum (Fig. <xref ref-type="fig" rid="F14">14E</xref>) ~1.27× longer than wide, with convex posterior margin, slightly rounded; 1+1 antedistal combs with three or four macrochaetae each. Apart from antedistal combs, there is a row of thin setae inserted on both lateral margins from the base to the level of these combs (setae are absent on anterior and posterior margins). Mesosternum (Fig. <xref ref-type="fig" rid="F14">14F</xref>) similar in shape to the prosternum, with 1+1 antedistal combs with four or five macrochaetae each, its lateral margins bearing setae only in the posterior 1/2, anterior to the position of combs. Metasternum (Fig. <xref ref-type="fig" rid="F14">14G</xref>) shorter, slightly wider than long (ratio length/width ~0.93), its posterior margin straight in the middle, truncated; with 1+1 small posterior combs of two or three macrochaetae; marginal setae only on the posterior 1/3 of the lateral margin, directly anterior to the combs.</p><p>Coxae with rounded orbicular scales similar to those covering the body (but slightly smaller) and with an anterior row of densely packed macrochaetae, those on the apical part of the article form short oblique combs of two or three macrochaetae; the posterior margin of coxae has a row of very few widely spaced macrochaetae (Fig. <xref ref-type="fig" rid="F15">15A</xref>). Femora with small scales, subtriangular, with the apex truncated or bifid (with a median indentation) that cover the inner side of the article and the anterior margin of the outer side (Fig. <xref ref-type="fig" rid="F15">15B, C</xref>). Tibiae with scales similar to those of the femora, visible only on the inner side of the article (oriented ventrally). The size of these modified scales is smaller, femoral ones ~65 × 28 µm and those of tibiae ~45 × 22 µm. Apical margin of femora with a conspicuous row of long macrochaetae on their inner side (Fig. <xref ref-type="fig" rid="F15">15D</xref>). Tibiae with one or two dorsal and 2–4 ventral strong macrochaetae that are shorter than the width of the article. Metatibiae with a long trichobothrium inserted on the basal 1/2 of their anterior side (Fig. <xref ref-type="fig" rid="F15">15E</xref>). Ratio length/width of tibiae: ~2.3–3.3 for protibiae, 3.3 for mesotibiae and ~4 for metatibiae; metatibiae are 1.5–1.55× longer than protibiae.</p><fig id="F15" position="float" orientation="portrait"><object-id xmlns:xlink="http://www.w3.org/1999/xlink" content-type="doi" xlink:type="simple">10.3897/zookeys.1260.151902.figure15</object-id><object-id xmlns:xlink="http://www.w3.org/1999/xlink" content-type="arpha" xlink:type="simple">0CCD93D0-908F-53E4-AF7B-E346AFBEA1E9</object-id><label>Figure 15.</label><caption><p><italic><tp:taxon-name><tp:taxon-name-part taxon-name-part-type="genus" reg="Cactisma">Cactisma</tp:taxon-name-part> <tp:taxon-name-part taxon-name-part-type="species" reg="camanchaca">camanchaca</tp:taxon-name-part></tp:taxon-name></italic> sp. nov., legs. <bold>A.</bold> Coxa of the first leg; <bold>B.</bold> Inner side (visible ventrally) of the first leg, showing subtriangular scales on femur and tibia; <bold>C.</bold> Outer side (visible dorsally) of the second leg, bearing only setae, except for the coxa which has rounded scales, and the anterior (dorsal) margin of the femur, where some subtriangular scales are inserted; <bold>D.</bold> Apical part of femur of the second leg with the subapical row of strong macrochaetae; <bold>E.</bold> Micrograph of a metatibia (holotype) with a dorsal trichobothrium (arrow); <bold>F.</bold> Pretarsus with claws.</p></caption><graphic xmlns:xlink="http://www.w3.org/1999/xlink" xlink:href="zookeys-1260-233_article-151902__-g015.jpg" position="float" orientation="portrait" xlink:type="simple" id="oo_1471799.jpg"><uri content-type="original_file" xlink:type="simple">https://binary.pensoft.net/fig/1471799</uri></graphic></fig><p>First tarsomere of metatarsus ~0.58× the length of metatibiae, 1.4× longer than the corresponding tarsomere 2, 2.8× longer than tarsomere 3 and 1.65× longer than tarsomere 4. For the protarsus, these proportions are 0.45, 1.75, 2.25, and 2.1 respectively. Pretarsal claws smooth, as in Fig. <xref ref-type="fig" rid="F15">15F</xref>. Medial empodial claw shorter than 1/2 the length of lateral claws and faintly striated.</p><p>Urotergite I with 1+1 combs of two macrochaetae inserted infralaterally and an isolated comb in lateral position that can be accompanied by a smaller macrochaeta inserted obliquely (Fig. <xref ref-type="fig" rid="F16">16A</xref>). Urotergites II−VII with 3+3 combs of macrochaetae; infralateral combs consisting of 3–5 macrochaetae, lateral combs with two or three macrochaetae and sublateral combs small, with one or two macrochaetae (Fig. <xref ref-type="fig" rid="F16">16B−E</xref>); when they are formed by two, they are arranged obliquely, one of the two macrochaetae smaller and posterior to the other. Urotergite VIII with 2+2 combs of macrochaetae inserted on infralateral and submedian position, the infralateral with two or three macrochaetae and the submedian with the usual two macrochaetae arranged obliquely (Fig. <xref ref-type="fig" rid="F16">16F</xref>). Urotergite IX lacking setae. Urotergite X short trapezoidal, with setae inserted only on their lateral margins; the posterior margin straight (Fig. <xref ref-type="fig" rid="F16">16E, G</xref>).</p><fig id="F16" position="float" orientation="portrait"><object-id xmlns:xlink="http://www.w3.org/1999/xlink" content-type="doi" xlink:type="simple">10.3897/zookeys.1260.151902.figure16</object-id><object-id xmlns:xlink="http://www.w3.org/1999/xlink" content-type="arpha" xlink:type="simple">43311F95-00FF-5A32-AFE6-1C44BA1D406E</object-id><label>Figure 16.</label><caption><p><italic><tp:taxon-name><tp:taxon-name-part taxon-name-part-type="genus" reg="Cactisma">Cactisma</tp:taxon-name-part> <tp:taxon-name-part taxon-name-part-type="species" reg="camanchaca">camanchaca</tp:taxon-name-part></tp:taxon-name></italic> sp. nov., abdomen, dorsal. <bold>A.</bold> Chaetotaxy of urotergite I (right side), showing a small infralateral comb and a lateral group with insertion of only one strong macrochaeta; <bold>B.</bold> Urotergites I and II; <bold>C.</bold> Urotergite III; <bold>D.</bold> Chaetotaxy of the hind margin of urotergite III (right side, only insertions); <bold>E.</bold><abbrev xmlns:xlink="http://www.w3.org/1999/xlink" xlink:title="scanning electronic microscope" id="ABBRID0E65BI" xlink:type="simple">SEM</abbrev> image of the posterior urotergites VI–X (marked as U6-U10); <bold>F.</bold> Urotergite VIII; <bold>G.</bold> Urotergite X. Abbreviation: Im: macrochaetae of infralateral combs, Lm: lateral macrochaeta, Sm: submedian macrochaeta.</p></caption><graphic xmlns:xlink="http://www.w3.org/1999/xlink" xlink:href="zookeys-1260-233_article-151902__-g016.jpg" position="float" orientation="portrait" xlink:type="simple" id="oo_1471800.jpg"><uri content-type="original_file" xlink:type="simple">https://binary.pensoft.net/fig/1471800</uri></graphic></fig><p>Urosternite I without setae. Urosternites II−VII with 1+1 isolated macrochaetae in lateral positions (Fig. <xref ref-type="fig" rid="F17">17A</xref>), in the holotype one of the lateral macrochaetae is missing on urosternite VII. The isolated macrochaeta on each side is usually accompanied by several small setae (Fig. <xref ref-type="fig" rid="F17">17B</xref>). Coxites VIII with a comb of two setae on their posterior margin (Fig. <xref ref-type="fig" rid="F17">17C</xref>). Coxite IX only with marginal setae on their inner and outer processes; the single macrochaeta on the apex of the inner process cannot be considered as marginal. In females, inner process of the coxite IX ~1.6× longer than wide at the base and ~4–5× longer than the outer process (Fig. <xref ref-type="fig" rid="F17">17D</xref>). Only one pair of styli on the ninth segment; these styli are large, with dark pigment, and 2.2–2.3× longer than the inner process of the coxite IX. Ovipositor of primary type, very long (Fig. <xref ref-type="fig" rid="F17">17D</xref>), its apex as in Fig. <xref ref-type="fig" rid="F17">17E</xref>, surpassing the length of styli IX by 2.7–3.1× and the apex of coxites IX by ~7.5–8×. Gonapophyses with 43–45 divisions. Paraprocts and epiproct large, the apex of the epiproct reaching or even surpassing the level of the hind margin of the urotergite X, with a median indentation (Fig. <xref ref-type="fig" rid="F17">17F</xref>). Caudal filaments bearing bifid macrochaetae, trichobothria, chaetic and trichoid sensilla; apparently lacking scales (Fig. <xref ref-type="fig" rid="F17">17E</xref>). Male unknown.</p><fig id="F17" position="float" orientation="portrait"><object-id xmlns:xlink="http://www.w3.org/1999/xlink" content-type="doi" xlink:type="simple">10.3897/zookeys.1260.151902.figure17</object-id><object-id xmlns:xlink="http://www.w3.org/1999/xlink" content-type="arpha" xlink:type="simple">678D6B94-8C1C-5256-ACBC-58A3B218D97B</object-id><label>Figure 17.</label><caption><p><italic><tp:taxon-name><tp:taxon-name-part taxon-name-part-type="genus" reg="Cactisma">Cactisma</tp:taxon-name-part> <tp:taxon-name-part taxon-name-part-type="species" reg="camanchaca">camanchaca</tp:taxon-name-part></tp:taxon-name></italic> sp. nov., abdomen, ventral. <bold>A.</bold> Urosternites IV–VII; <bold>B.</bold> Insertion of a single macrochaeta and surrounding small setae on urosternite V; <bold>C.</bold> Posterior abdominal sternites including base of ovipositor; <bold>D.</bold> Lateral overview of ovipositor; <bold>E.</bold> Apical parts of gonapophyses VIII and part of a cercus in the upper half; <bold>F.</bold> Micrograph of epiproct and paraprocts observed behind the urotergite X. <bold>A</bold>, <bold>B</bold>, <bold>D.</bold> Schematic drawings; <bold>C</bold>, <bold>E.</bold><abbrev xmlns:xlink="http://www.w3.org/1999/xlink" xlink:title="scanning electronic microscope" id="ABBRID0EXBCI" xlink:type="simple">SEM</abbrev> images.</p></caption><graphic xmlns:xlink="http://www.w3.org/1999/xlink" xlink:href="zookeys-1260-233_article-151902__-g017.jpg" position="float" orientation="portrait" xlink:type="simple" id="oo_1471801.jpg"><uri content-type="original_file" xlink:type="simple">https://binary.pensoft.net/fig/1471801</uri></graphic></fig></tp:treatment-sec><tp:treatment-sec sec-type="habitat" id="SECID0EACCI"><title>Habitat and behaviour.</title><p>Habitat similar to that described above for <italic><tp:taxon-name><tp:taxon-name-part taxon-name-part-type="genus" reg="Lapidisma">L.</tp:taxon-name-part> <tp:taxon-name-part taxon-name-part-type="species" reg="paposanum">paposanum</tp:taxon-name-part></tp:taxon-name></italic>, but the type locality at higher altitude on the Coastal Cordillera, receiving more humidity from regular fog (<tp:taxon-name><tp:taxon-name-part taxon-name-part-type="genus" reg="Cactisma"/><tp:taxon-name-part taxon-name-part-type="species" reg="camanchaca">camanchaca</tp:taxon-name-part></tp:taxon-name>). The very scarce perennial vegetation is dominated by the cactus species <tp:taxon-name><tp:taxon-name-part taxon-name-part-type="genus" reg="Copiapoa">Copiapoa</tp:taxon-name-part> (<tp:taxon-name-part taxon-name-part-type="subgenus" reg="Pilocopiapoa">Pilocopiapoa</tp:taxon-name-part>) <tp:taxon-name-part taxon-name-part-type="species" reg="solaris">solaris</tp:taxon-name-part></tp:taxon-name> (Fig. <xref ref-type="fig" rid="F18">18</xref>). Adults and juveniles were found together under dried and already rotting cacti (Fig. <xref ref-type="fig" rid="F18">18</xref>), and they escaped rapidly when disturbed.</p><fig id="F18" position="float" orientation="portrait"><object-id xmlns:xlink="http://www.w3.org/1999/xlink" content-type="doi" xlink:type="simple">10.3897/zookeys.1260.151902.figure18</object-id><object-id xmlns:xlink="http://www.w3.org/1999/xlink" content-type="arpha" xlink:type="simple">9D4FF23D-6699-5DC4-806E-7B68396E37AD</object-id><label>Figure 18.</label><caption><p>Habitat typical of <italic><tp:taxon-name><tp:taxon-name-part taxon-name-part-type="genus" reg="Cactisma">Cactisma</tp:taxon-name-part> <tp:taxon-name-part taxon-name-part-type="species" reg="camanchaca">camanchaca</tp:taxon-name-part></tp:taxon-name></italic> sp. nov. at Cuesta el Cobre (Atacama Desert, Chile) with dried parts of <tp:taxon-name><tp:taxon-name-part taxon-name-part-type="genus" reg="Copiapoa">Copiapoa</tp:taxon-name-part> (<tp:taxon-name-part taxon-name-part-type="subgenus" reg="Pilocopiapoa">Pilocopiapoa</tp:taxon-name-part>) <tp:taxon-name-part taxon-name-part-type="species" reg="solaris">solaris</tp:taxon-name-part></tp:taxon-name> (F. Ritter) F. Ritter.</p></caption><graphic xmlns:xlink="http://www.w3.org/1999/xlink" xlink:href="zookeys-1260-233_article-151902__-g018.jpg" position="float" orientation="portrait" xlink:type="simple" id="oo_1471802.jpg"><uri content-type="original_file" xlink:type="simple">https://binary.pensoft.net/fig/1471802</uri></graphic></fig></tp:treatment-sec><tp:treatment-sec sec-type="etymology" id="SECID0EWECI"><title>Etymology.</title><p>The specific name <italic><tp:taxon-name><tp:taxon-name-part taxon-name-part-type="genus" reg="Cactisma"/><tp:taxon-name-part taxon-name-part-type="species" reg="camanchaca">camanchaca</tp:taxon-name-part></tp:taxon-name></italic> refers to the local name given to the fog that rises from the Pacific Ocean and regularly provides water to the coastal region of the Atacama Desert.</p></tp:treatment-sec></tp:taxon-treatment>
