# Supplementary material for: ﻿Morphological and molecular revision of the subfamily Heterolepismatinae (Zygentoma, Lepismatidae), with descriptions of two new genera from the Atacama Desert, Chile
Source: Zookeys. 2025 Nov 20;1260:233–78. doi: 10.3897/zookeys.1260.151902 (PMC12661332; doi:10.3897/zookeys.1260.151902)
Supplement: XML Treatment for Heterolepisma andinum [file zookeys.1260.151902-treatment5.xml]

<!DOCTYPE tp:taxon-treatment
  PUBLIC "-//TaxonX//DTD Taxonomic Treatment Publishing DTD v0 20100105//EN" "tax-treatment-NSO.dtd">
<tp:taxon-treatment xmlns:tp="http://www.plazi.org/taxpub"><tp:treatment-meta><kwd-group><label>Taxon classification</label><kwd>
                <named-content content-type="kingdom">Animalia</named-content>
              </kwd><kwd>
                <named-content content-type="order">Zygentoma</named-content>
              </kwd><kwd>
                <named-content content-type="family">Lepismatidae</named-content>
              </kwd></kwd-group><mixed-citation publication-type="journal"><person-group><name><surname>Molero-Baltanás</surname><given-names>Rafael</given-names></name><name><surname>Zúñiga-Reinoso</surname><given-names>Álvaro</given-names></name><name><surname>Gaju-Ricart</surname><given-names>Miquel</given-names></name><name><surname>Predel</surname><given-names>Reinhard</given-names></name></person-group><article-title>﻿Morphological and molecular revision of the subfamily <tp:taxon-name><tp:taxon-name-part taxon-name-part-type="subfamily">Heterolepismatinae</tp:taxon-name-part></tp:taxon-name> (<tp:taxon-name><tp:taxon-name-part taxon-name-part-type="order">Zygentoma</tp:taxon-name-part></tp:taxon-name>, <tp:taxon-name><tp:taxon-name-part taxon-name-part-type="family">Lepismatidae</tp:taxon-name-part></tp:taxon-name>), with descriptions of two new genera from the Atacama Desert, Chile</article-title><source>Zookeys</source><day>20</day><month>11</month><year>2025</year><volume>1260</volume><fpage>233</fpage><lpage>278</lpage><pub-id pub-id-type="doi">10.3897/zookeys.1260.151902</pub-id></mixed-citation></tp:treatment-meta><tp:nomenclature><label>﻿</label><tp:taxon-name><object-id xmlns:xlink="http://www.w3.org/1999/xlink" content-type="arpha" xlink:type="simple">2E11EB07-B5FD-5E56-AC74-579C5E722020</object-id>
              <tp:taxon-name-part taxon-name-part-type="genus" reg="Heterolepisma">Heterolepisma</tp:taxon-name-part>
              <tp:taxon-name-part taxon-name-part-type="species" reg="andinum">andinum</tp:taxon-name-part>
            </tp:taxon-name><tp:taxon-authority>(Silvestri, 1902)</tp:taxon-authority><xref ref-type="fig" rid="F19">Figs 19</xref><xref ref-type="fig" rid="F20">, 20</xref><tp:nomenclature-citation-list><tp:nomenclature-citation><tp:taxon-name>
                  <tp:taxon-name-part taxon-name-part-type="genus" reg="Lepisma">Lepisma</tp:taxon-name-part> <tp:taxon-name-part taxon-name-part-type="species" reg="andina">andina</tp:taxon-name-part></tp:taxon-name><comment>Silvestri, 1902: 230. Type locality: Argentina, Mendoza, Cacheuta.</comment></tp:nomenclature-citation><tp:nomenclature-citation><tp:taxon-name>
                  <tp:taxon-name-part taxon-name-part-type="genus" reg="Heterolepisma">Heterolepisma</tp:taxon-name-part> <tp:taxon-name-part taxon-name-part-type="species" reg="andina">andina</tp:taxon-name-part></tp:taxon-name><comment>(Silvestri).—<xref ref-type="bibr" rid="B2">Escherich 1905</xref>: 64.</comment></tp:nomenclature-citation><tp:nomenclature-citation><tp:taxon-name>
                  <tp:taxon-name-part taxon-name-part-type="genus" reg="Isolepisma">Isolepisma</tp:taxon-name-part> <tp:taxon-name-part taxon-name-part-type="species" reg="andina">andina</tp:taxon-name-part></tp:taxon-name><comment>(Silvestri).—<xref ref-type="bibr" rid="B26">Wygodzinsky 1948</xref>: 219.</comment></tp:nomenclature-citation></tp:nomenclature-citation-list></tp:nomenclature><tp:treatment-sec sec-type="material" id="SECID0ECICI"><title>Examined material.</title><p>Argentina • La Rioja Province, Sanogasta, Cuesta de Miranda, under stones; <named-content xmlns:xlink="http://www.w3.org/1999/xlink" content-type="dwc:verbatimCoordinates" xlink:type="simple"><named-content content-type="geo-json" specific-use="{&#34;type&#34;:&#34;Point&#34;,&#34;coordinates&#34;:[-67.782333,-29.350833]}" id="NCID0ELICI" xlink:type="simple">29°21.05'S, 67°46.94'W</named-content></named-content>; 2000 m a.s.l.; 13. II. 2022. Leg. A. Zúñiga. 1♀* mounted on slide [<named-content xmlns:xlink="http://www.w3.org/1999/xlink" content-type="dwc:institutional_code" xlink:title="Museo de Zoología de la Universidad de Concepción" xlink:href="http://grbio.org/institution/museo-de-zoologia-universidad-de-concepcion" xlink:type="simple">MZUC</named-content>].</p></tp:treatment-sec><tp:treatment-sec sec-type="Descriptive remarks" id="SECID0EUICI"><title>Descriptive remarks.</title><p>The specimen used for morphological studies, collected in an area of Argentine Andes close to the border with Chile, matches the combination of characters attributed to <italic><tp:taxon-name><tp:taxon-name-part taxon-name-part-type="genus" reg="Heterolepisma">H.</tp:taxon-name-part> <tp:taxon-name-part taxon-name-part-type="species" reg="andinum">andinum</tp:taxon-name-part></tp:taxon-name></italic> in the key of <xref ref-type="bibr" rid="B23">Stach (1933)</xref> and the few useful traits indicated in the obsolete original description provided by <xref ref-type="bibr" rid="B15">Silvestri (1902)</xref>. It has one pair of styli, the urotergite X is short, the posterior margins of urosternites II−VI bear more than 1+1 macrochaetae (four or five macrochaetae), and the submedian combs of urotergites are composed of only one macrochaeta (a second smaller seta is inserted obliquely to the larger macrochaeta, which depending on the criterion, could be also considered as the presence of a comb of two macrochaetae different in size). This insect is tentatively treated here as <italic><tp:taxon-name><tp:taxon-name-part taxon-name-part-type="genus" reg="Heterolepisma">H.</tp:taxon-name-part> <tp:taxon-name-part taxon-name-part-type="species" reg="andinum">andinum</tp:taxon-name-part></tp:taxon-name></italic>.</p></tp:treatment-sec><tp:treatment-sec sec-type="description" id="SECID0EYJCI"><title>Other characteristics of this Argentine species are detailed below.</title><p>Frontal fringe of macrochaetae continuous, without a clear median gap, approximately three or four rows of macrochaetae in the middle, with a wider triangular area laterally between frons and compound eyes (Fig. <xref ref-type="fig" rid="F19">19A</xref>). Clypeus with 1+1 lateral tufts of macrochaetae (Fig. <xref ref-type="fig" rid="F19">19A</xref>); scales not visible. Labrum with several bifid macrochaetae irregularly arranged in a transverse fringe. Scales on scapus lanceolate, with a small indentation at their apex (Fig. <xref ref-type="fig" rid="F19">19B</xref>); scales on pedicel not detected. Several types of sensilla have been observed on the flagellum (chaetic, trichoid and trichobothria). Apical article of the maxillary palp bearing three small styloconic sensilla with few short cones; scales not observed on maxillary palp. Pronotal collar continuous, with abundant macrochaetae arranged in two to five rows (Fig. <xref ref-type="fig" rid="F19">19C</xref>). Lateral margins of thoracic nota with several macrochaetae that in some cases are arranged in small combs of two or three macrochaetae and in some others they do not form clearly defined combs; in some positions isolated macrochaetae, which can be interpreted as reduced lateral combs; at the posterolateral corner there are 1+1 of such reduced combs of macrochaetae that consists of one to three macrochaetae and some small trichoid sensilla. Posterior margins of thoracic nota without setae (Fig. <xref ref-type="fig" rid="F19">19C, D</xref>). Two pairs of trichobothria on each notum; on the pronotum, only a single trichobothrium detected at 0.69 of the lateral margin; this is probably the posterior trichobothrium. On the mesonotum, the anterior trichobothrium at 0.59 of the lateral margins and the posterior trichobothrium at 0.75 (Fig. <xref ref-type="fig" rid="F19">19D</xref>). On the metanotum, anterior and posterior trichobothria are observed at 0.65 and 0.79 of the lateral margins, respectively (Fig. <xref ref-type="fig" rid="F19">19E</xref>). Thoracic sternites parabolic, with 1+1 antedistal combs of three or four macrochaetae each (Fig. <xref ref-type="fig" rid="F19">19F, G</xref>); these sternites are broken, and the prosternum is also bent on the slide, so their ratio length/width is not indicated. Scales of femora and tibiae lanceolate, with a small indentation at the apex (Fig. <xref ref-type="fig" rid="F20">20A, B</xref>); tibial scales slightly smaller than femoral ones. Urotergites I−IV with 3+3 combs, the infralateral comb with four or five macrochaetae, the lateral combs with three or four macrochaetae, and the submedian comb is reduced to one or two macrochaetae (Fig. <xref ref-type="fig" rid="F20">20C</xref>). Urotergites V−VII damaged, urotergite VIII with 2+2 combs (the submedian comb is missing). Urotergite IX apparently lacking setae; urotergite X short, convex, subtriangular to truncate, with the posterior margin almost straight (Fig. <xref ref-type="fig" rid="F20">20D</xref>), with some marginal macrochaetae that do not form visible combs. Urosternite I damaged; urosternites II−VI with 1+1 combs of three or four macrochaetae (Fig. <xref ref-type="fig" rid="F20">20E</xref>). Chaetotaxy of abdominal segment VII not clearly observed. Coxites VIII with a small comb of three macrochaetae, apparently lacking styli, so there is only one pair of styli on segment IX. Inner process of the coxite IX ~1.35× longer than wide and 3.6× longer than the outer process (Fig. <xref ref-type="fig" rid="F20">20F</xref>). The styli are ~2.3× longer than the inner process of the coxite IX. Ovipositor of the primary type, short, with ~32 or more divisions, surpassing the apex of styli only by 0.5× and surpassing the apex of the inner process of the coxite IX by 2.2× (Fig. <xref ref-type="fig" rid="F20">20F</xref>); the available specimen seems to be subadult (suggested by the short divisions of gonapophyses) so it is likely that the ovipositor is longer in adult females. Epiproct densely covered by macrochaetae. Caudal filaments broken, their basal divisions apparently without scales (Fig. <xref ref-type="fig" rid="F20">20D</xref>). Male specimens not available.</p><fig id="F19" position="float" orientation="portrait"><object-id xmlns:xlink="http://www.w3.org/1999/xlink" content-type="doi" xlink:type="simple">10.3897/zookeys.1260.151902.figure19</object-id><object-id xmlns:xlink="http://www.w3.org/1999/xlink" content-type="arpha" xlink:type="simple">A8BE9E58-1841-5693-87AF-FE480A36C81F</object-id><label>Figure 19.</label><caption><p><italic><tp:taxon-name><tp:taxon-name-part taxon-name-part-type="genus" reg="Heterolepisma">Heterolepisma</tp:taxon-name-part> <tp:taxon-name-part taxon-name-part-type="species" reg="andinum">andinum</tp:taxon-name-part></tp:taxon-name></italic>, schematic drawings of head and thorax. <bold>A.</bold> Chaetotaxy of frons, clypeus and labrum; <bold>B.</bold> Scales of scapus; <bold>C.</bold> Pronotum with preserved chaetotaxy on margins; <bold>D.</bold> Mesonotum with preserved chaetotaxy on margins; <bold>E.</bold> Postero-lateral right margin of metanotum, showing the position of anterior and posterior trichobothria; <bold>F.</bold> Hind margin of mesosternum; <bold>G.</bold> Hind margin of metasternum.</p></caption><graphic xmlns:xlink="http://www.w3.org/1999/xlink" xlink:href="zookeys-1260-233_article-151902__-g019.jpg" position="float" orientation="portrait" xlink:type="simple" id="oo_1471803.jpg"><uri content-type="original_file" xlink:type="simple">https://binary.pensoft.net/fig/1471803</uri></graphic></fig><fig id="F20" position="float" orientation="portrait"><object-id xmlns:xlink="http://www.w3.org/1999/xlink" content-type="doi" xlink:type="simple">10.3897/zookeys.1260.151902.figure20</object-id><object-id xmlns:xlink="http://www.w3.org/1999/xlink" content-type="arpha" xlink:type="simple">3AC22E85-084A-5C6F-9EC1-67F0BC7DA57D</object-id><label>Figure 20.</label><caption><p><italic><tp:taxon-name><tp:taxon-name-part taxon-name-part-type="genus" reg="Heterolepisma">Heterolepisma</tp:taxon-name-part> <tp:taxon-name-part taxon-name-part-type="species" reg="andinum">andinum</tp:taxon-name-part></tp:taxon-name></italic>, schematic drawings of legs and abdomen. <bold>A.</bold> Metafemur and metatibia with position of macrochaetae and long setae (small setae are not represented), and few scales; <bold>B.</bold> Detail (micrograph) of the subapical area of the femur marked in <bold>A.</bold>, showing several femoral scales; <bold>C.</bold> Hind margin of the right lateral-infralateral part of urotergite III with insertions of macrochaetae arranged in combs (the one on submedian position reduced to one macrochaeta, surrounded by smaller setae close to the posterior margin); <bold>D.</bold> Urotergite X and base of caudal filaments (broken); <bold>E.</bold> Urosternite IV with insertions of macrochaetae arranged in 1+1 lateral combs; <bold>F.</bold> Genital area of the female specimen examined, showing coxites IX, one stylus inserted on one of these coxites, and its ovipositor. Divisions of gonapophyses are indicated only for areas where they are clearly visible. The posterior margins of coxites VIII are outlined to show that they lack insertions of styli.</p></caption><graphic xmlns:xlink="http://www.w3.org/1999/xlink" xlink:href="zookeys-1260-233_article-151902__-g020.jpg" position="float" orientation="portrait" xlink:type="simple" id="oo_1471804.jpg"><uri content-type="original_file" xlink:type="simple">https://binary.pensoft.net/fig/1471804</uri></graphic></fig></tp:treatment-sec><ref-list><ref id="B2"><mixed-citation xmlns:xlink="http://www.w3.org/1999/xlink" xlink:type="simple"><person-group><name name-style="western"><surname>Escherich</surname><given-names>K</given-names></name></person-group> (<year>1905</year>) <article-title>Das System der Lepismatiden.</article-title><source>Zoologica</source><volume>43</volume>: <fpage>1</fpage>–<lpage>164</lpage>. <ext-link xlink:href="10.5962/bhl.title.7909" ext-link-type="doi" xlink:type="simple">https://doi.org/10.5962/bhl.title.7909</ext-link></mixed-citation></ref><ref id="B26"><mixed-citation xmlns:xlink="http://www.w3.org/1999/xlink" xlink:type="simple"><person-group><name name-style="western"><surname>Wygodzinsky</surname><given-names>P</given-names></name></person-group> (<year>1948</year>) <article-title>Contribución al conocimiento de las “<tp:taxon-name><tp:taxon-name-part taxon-name-part-type="subfamily">Lepismatinae</tp:taxon-name-part></tp:taxon-name>” Americanas (<tp:taxon-name><tp:taxon-name-part taxon-name-part-type="family">Lepismatidae</tp:taxon-name-part></tp:taxon-name>, <tp:taxon-name><tp:taxon-name-part taxon-name-part-type="order">Thysanura</tp:taxon-name-part></tp:taxon-name>).</article-title><source>Acta Zoológica Lilloana</source><volume>6</volume>: <fpage>215</fpage>–<lpage>227</lpage>.</mixed-citation></ref><ref id="B23"><mixed-citation xmlns:xlink="http://www.w3.org/1999/xlink" xlink:type="simple"><person-group><name name-style="western"><surname>Stach</surname><given-names>J</given-names></name></person-group> (<year>1933</year>) <article-title><italic><tp:taxon-name><tp:taxon-name-part taxon-name-part-type="genus">Heterolepisma</tp:taxon-name-part> <tp:taxon-name-part taxon-name-part-type="species">horni</tp:taxon-name-part></tp:taxon-name></italic> n.sp. und die Zusammenstellung der Arten der Gattung <italic><tp:taxon-name><tp:taxon-name-part taxon-name-part-type="genus">Heterolepisma</tp:taxon-name-part></tp:taxon-name></italic> (<tp:taxon-name><tp:taxon-name-part taxon-name-part-type="order">Thysanura</tp:taxon-name-part></tp:taxon-name>).</article-title><source>Annales Musei Zoologici Polonici, Warszawa</source><volume>9</volume>(<issue>22</issue>): <fpage>341</fpage>–<lpage>350</lpage>.</mixed-citation></ref><ref id="B15"><mixed-citation xmlns:xlink="http://www.w3.org/1999/xlink" xlink:type="simple"><person-group><name name-style="western"><surname>Silvestri</surname><given-names>F</given-names></name></person-group> (<year>1902</year>) <article-title>Materiali per lo studio dei Tisanuri. I–V.</article-title><source>Bollettino della Società Entomologica Italiana</source><volume>33</volume>: <fpage>204</fpage>–<lpage>249</lpage>.</mixed-citation></ref></ref-list></tp:taxon-treatment>
